# Supplementary material for: Proteomic Analysis of the Increased Stress Tolerance of Saccharomyces cerevisiae Encapsulated in Liquid Core Alginate-Chitosan Capsules
Source: PLoS One. 2012 Nov 9;7(11):e49335. doi: 10.1371/journal.pone.0049335 (PMC3494678; doi:10.1371/journal.pone.0049335)
Supplement: Table S2 — Functional classification and cellular localization of proteins identified by the nLC-MS/MS approach. (XLSX) [file pone.0049335.s007.xlsx]

## Sheet: ALL functional cat
The comparison is done to Saccharomyces_cerevisiae containing 6130 annotated genes.
840 out of 842 genes are found: (SCY_3392, SCRG_02811, SCY_1267 and SCY_4744 are not found in MIPS, while YMR125W gives rise to three hits)
YAL038w YBL007c YBL036c YBL092w YBR115c YBR118w YBR169c YBR256c YCL009c YDL092w YDL168w YDR002w YDR044w YDR054c YDR174w YDR272w YDR300c YDR304c YDR361c YDR481c YDR487c YEL002c YEL051w YEL071w YER123w YFL008w YFL016c YFL018c YFL037w YFR014c YFR015c YFR031c-a YFR032c-a YFR044c YGL105w YGL173c YGL206c YGR001c YGR061c YGR135w YGR205w YGR276c YHL004w YHL033c YHR064c YHR104w YIL043c YIL127c YIR001c YIR…
FUNCTIONAL CATEGORY	abs SET	rel SET	genes SET	abs GENOME	rel GENOME	rel SET/rel GENOME	P-VALUE
01 METABOLISM	367	43.6	YCR012w YER086w YHR018c YJR016c YCL030c YDR302w YLR058c YLR342w YNL209w YBR145w YDR190c YEL071w YJR010w YML086c YOR303w YPL088w YGL019w YLR180w YLR305c YLR355c YBR196c YDL025c YDL168w YEL002c YGL009c YGR019w YLR056w YNL231c YNL298w YOL059w YOR270c YBR218c YBR299w YGL001c YGR155w YIR031c YLR304c YDR074w YGR060w YKL060c YMR300c YPL203w YPL240c YPR035w YDR487c YGL115w YNL330c YDR019c YGL148w YGR267c…	1514	24.6	1.77236	4.92278e-39
01.01 amino acid metabolism	99	11.7	YCL030c YDR502c YGL026c YER043c YIR034c YGL148w YGL202w YOL058w YBL036c YOL140w YOR323c YPR035w YBR084w YGR155w YJR010w YNR001c YER055c YFR025c YGR019w YBR249c YHR208w YLR089c YNL247w YPL088w YCR005c YGR124w YOR108w YJL088w YNR050c YPR167c YHL011c YGL009c YIL094c YHR018c YOL064c YKL157w YDR158w YER069w YER086w YJR016c YLR231c YKL181w YDR054c YLR304c YNL241c YOR280c YCR053w YPR074c YBR006w YFL018c…	243	3.96	2.95455	1.32155e-26
01.01.03 assimilation of ammonia, metabolism of the glutamate group	22	2.61	YLR438w YOL140w YER069w YKL182w YJL088w YLR304c YNL241c YDL066w YOR323c YPR035w YBR006w YOR303w YOR375c YMR062c YDL171c YJR109c YHR018c YCR005c YOL058w YDR300c YLR027c YNR001c	47	0.76	3.43421	3.90602e-08
01.01.03.01 metabolism of glutamine	5	0.59	YPR035w YNL241c YJR109c YOR303w YKL182w	6	0.09	6.55556	0.000254332
01.01.03.01.01 biosynthesis of glutamine	2	0.23	YPR035w YNL241c	2	0.03	7.66667	0.0187582
01.01.03.01.02 degradation of glutamine	3	0.35	YKL182w YOR303w YJR109c	4	0.06	5.83333	0.00920941
01.01.03.02 metabolism of glutamate	10	1.19	YLR027c YDL066w YBR006w YLR304c YKL182w YDL171c YOR375c YCR005c YPR035w YNR001c	23	0.37	3.21622	0.000466553
01.01.03.02.01 biosynthesis of glutamate	6	0.71	YDL066w YNR001c YLR304c YDL171c YOR375c YCR005c	15	0.24	2.95833	0.0108188
01.01.03.02.02 degradation of glutamate	2	0.23	YBR006w YKL182w	4	0.06	3.83333	0.0930791
01.01.03.03 metabolism of proline	3	0.35	YLR438w YOR323c YDR300c	7	0.11	3.18182	0.0585689
01.01.03.03.01 biosynthesis of proline	2	0.23	YOR323c YDR300c	3	0.04	5.75	0.0511443
01.01.03.05 metabolism of arginine	9	1.07	YOR303w YMR062c YOL140w YJL088w YJR109c YHR018c YER069w YOL058w YLR438w	21	0.34	3.14706	0.00102272
01.01.03.05.01 biosynthesis of arginine	8	0.95	YMR062c YOL140w YER069w YJL088w YOL058w YOR303w YHR018c YJR109c	12	0.19	5	3.57715e-05
01.01.03.05.02 degradation of arginine	1	0.11	YLR438w	3	0.04	2.75	0.357384
01.01.05 metabolism of urea cycle, creatine and polyamines	5	0.59	YPR069c YLR438w YJL088w YOL058w YHR018c	15	0.24	2.45833	0.0439449
01.01.05.01 metabolism of polyamines	1	0.11	YPR069c	9	0.14	0.785714	1
01.01.05.01.01 biosynthesis of polyamines	1	0.11	YPR069c	3	0.04	2.75	0.357384
01.01.05.03 metabolism of urea (urea cycle)	4	0.47	YHR018c YJL088w YOL058w YLR438w	6	0.09	5.22222	0.00417384
01.01.06 metabolism of the aspartate family	31	3.69	YJR010w YPR167c YDR158w YJR137c YLR303w YDR502c YFR030w YBR115c YGR155w YJR139c YIR034c YDL131w YER086w YLR058c YER091c YOL064c YAL012w YGL125w YGR124w YER043c YIL094c YOL058w YLR027c YEL046c YHR018c YCR053w YNR050c YDR234w YLR180w YPR145w YER052c	66	1.07	3.4486	5.58546e-11
01.01.06.01 metabolism of aspartate	3	0.35	YHR018c YLR027c YOL058w	9	0.14	2.5	0.114148
01.01.06.01.01 biosynthesis of aspartate	1	0.11	YLR027c	2	0.03	3.66667	0.255304
01.01.06.01.02 degradation of aspartate	1	0.11	YLR027c	2	0.03	3.66667	0.255304
01.01.06.02 metabolism of asparagine	3	0.35	YGR124w YPR145w YLR027c	9	0.14	2.5	0.114148
01.01.06.02.01 biosynthesis of asparagine	3	0.35	YLR027c YPR145w YGR124w	4	0.06	5.83333	0.00920941
01.01.06.04 metabolism of threonine	6	0.71	YER052c YDR158w YER086w YJR139c YEL046c YCR053w	9	0.14	5.07143	0.00037776
01.01.06.04.01 biosynthesis of threonine	2	0.23	YCR053w YJR139c	3	0.04	5.75	0.0511443
01.01.06.04.02 degradation of threonine	2	0.23	YEL046c YER086w	4	0.06	3.83333	0.0930791
01.01.06.05 metabolism of methionine	16	1.9	YER052c YLR180w YPR167c YJR139c YER043c YDR158w YGR155w YOL064c YER091c YGL125w YJR137c YAL012w YDR502c YFR030w YLR303w YJR010w	35	0.57	3.33333	4.25333e-06
01.01.06.05.01 biosynthesis of methionine	6	0.71	YER091c YJR137c YOL064c YGR155w YAL012w YFR030w	14	0.22	3.22727	0.00732697
01.01.06.05.01.01 biosynthesis of homocysteine	3	0.35	YJR137c YFR030w YAL012w	7	0.11	3.18182	0.0585689
01.01.06.05.01.02 degradation of homocysteine	1	0.11	YGR155w	1	0.01	11	0.137031
01.01.06.06 metabolism of lysine	8	0.95	YIR034c YBR115c YNR050c YDR234w YDL131w YLR058c YIL094c YJR139c	16	0.26	3.65385	0.000558524
01.01.06.06.01 biosynthesis of lysine	7	0.83	YDL131w YIL094c YDR234w YJR139c YNR050c YBR115c YIR034c	10	0.16	5.1875	7.29023e-05
01.01.06.06.01.03 aminoadipic acid pathway	6	0.71	YDR234w YNR050c YBR115c YDL131w YIR034c YIL094c	9	0.14	5.07143	0.00037776
01.01.06.06.02 degradation of lysine	3	0.35	YLR058c YNR050c YIR034c	5	0.08	4.375	0.0206823
01.01.09 metabolism of the cysteine - aromatic group	34	4.04	YDR158w YMR226c YDR127w YMR189w YGL148w YER081w YLR303w YHL011c YOR184w YFR025c YOR202w YEL046c YFL018c YKL181w YAL012w YGR155w YDR019c YCL030c YER086w YER055c YJR139c YIL074c YER052c YGL202w YNL247w YBR006w YLR231c YAL044c YPR060c YBR249c YIL116w YLR058c YPL088w YGL026c	80	1.3	3.10769	1.96747e-10
01.01.09.01 metabolism of glycine	6	0.71	YDR019c YEL046c YMR189w YAL044c YLR058c YFL018c	8	0.13	5.46154	0.000142462
01.01.09.01.01 biosynthesis of glycine	1	0.11	YEL046c	2	0.03	3.66667	0.255304
01.01.09.01.02 degradation of glycine	5	0.59	YMR189w YFL018c YLR058c YDR019c YAL044c	6	0.09	6.55556	0.000254332
01.01.09.02 metabolism of serine	10	1.19	YIL074c YMR226c YLR058c YER052c YJR139c YDR158w YER086w YFL018c YOR184w YER081w	15	0.24	4.95833	3.47132e-06
01.01.09.02.01 biosynthesis of serine	5	0.59	YIL074c YER081w YLR058c YOR184w YFL018c	7	0.11	5.36364	0.000789392
01.01.09.03 metabolism of cysteine	4	0.47	YGR155w YLR303w YNL247w YAL012w	13	0.21	2.2381	0.0906037
01.01.09.03.01 biosynthesis of cysteine	3	0.35	YAL012w YLR303w YGR155w	4	0.06	5.83333	0.00920941
01.01.09.04 metabolism of phenylalanine	6	0.71	YPR060c YGL148w YPL088w YDR127w YGL202w YIL116w	17	0.27	2.62963	0.021024
01.01.09.04.01 biosynthesis of phenylalanine	1	0.11	YIL116w	3	0.04	2.75	0.357384
01.01.09.05 metabolism of tyrosine	7	0.83	YIL116w YPR060c YGL148w YBR006w YGL202w YDR127w YPL088w	16	0.26	3.19231	0.00327985
01.01.09.05.01 biosynthesis of tyrosine	1	0.11	YIL116w	2	0.03	3.66667	0.255304
01.01.09.06 metabolism of tryptophan	8	0.95	YHL011c YGL202w YKL181w YDR127w YPR060c YGL026c YGL148w YLR231c	20	0.32	2.96875	0.00329636
01.01.09.06.01 biosynthesis of tryptophan	3	0.35	YHL011c YGL026c YKL181w	11	0.17	2.05882	0.182776
01.01.09.07 metabolism of histidine	7	0.83	YIL116w YHL011c YKL181w YOR202w YCL030c YER055c YFR025c	18	0.29	2.86207	0.00712161
01.01.09.07.01 biosynthesis of histidine	7	0.83	YER055c YHL011c YIL116w YFR025c YKL181w YCL030c YOR202w	15	0.24	3.45833	0.00208927
01.01.11 metabolism of the pyruvate family (alanine, isoleucine, leucine, valine) and D-alanine	13	1.54	YCL009c YOR108w YLR355c YKL029c YBL036c YCL018w YFL018c YER086w YNL104c YMR108w YGL009c YHR208w YJR016c	19	0.3	5.13333	6.73178e-08
01.01.11.01 metabolism of alanine	1	0.11	YBL036c	2	0.03	3.66667	0.255304
01.01.11.02 metabolism of isoleucine	4	0.47	YFL018c YJR016c YHR208w YLR355c	7	0.11	4.27273	0.00868643
01.01.11.02.01 biosynthesis of isoleucine	3	0.35	YLR355c YJR016c YHR208w	5	0.08	4.375	0.0206823
01.01.11.02.02 degradation of isoleucine	2	0.23	YFL018c YHR208w	3	0.04	5.75	0.0511443
01.01.11.03 metabolism of valine	6	0.71	YJR016c YHR208w YCL009c YFL018c YLR355c YMR108w	7	0.11	6.45455	4.03083e-05
01.01.11.03.01 biosynthesis of valine	5	0.59	YCL009c YLR355c YHR208w YJR016c YMR108w	6	0.09	6.55556	0.000254332
01.01.11.03.02 degradation of valine	2	0.23	YFL018c YHR208w	3	0.04	5.75	0.0511443
01.01.11.04 metabolism of leucine	7	0.83	YLR355c YNL104c YGL009c YFL018c YHR208w YOR108w YCL018w	10	0.16	5.1875	7.29023e-05
01.01.11.04.01 biosynthesis of leucine	6	0.71	YHR208w YOR108w YLR355c YNL104c YCL018w YGL009c	8	0.13	5.46154	0.000142462
01.01.11.04.02 degradation of leucine	2	0.23	YFL018c YHR208w	4	0.06	3.83333	0.0930791
01.01.13 regulation of amino acid metabolism	5	0.59	YDR054c YER055c YGL202w YDR328c YIR023w	33	0.53	1.11321	0.479513
01.02 nitrogen, sulfur and selenium metabolism	21	2.5	YDL171c YGL125w YLR438w YIR023w YFR030w YIR031c YPR167c YJL172w YLR027c YLR303w YDR353w YJR010w YPR035w YGR019w YNL183c YOL058w YOR375c YOL064c YLR089c YKL040c YJR137c	97	1.58	1.58228	0.020366
01.02.02 nitrogen metabolism	1	0.11	YIR031c	7	0.11	1	0.64377
01.02.02.09 catabolism of nitrogenous compounds	1	0.11	YIR031c	7	0.11	1	0.64377
01.02.03 sulfur metabolism	5	0.59	YOL064c YPR167c YFR030w YJR137c YJR010w	8	0.13	4.53846	0.00186761
01.02.03.01 sulfate assimilation	5	0.59	YFR030w YPR167c YOL064c YJR137c YJR010w	8	0.13	4.53846	0.00186761
01.02.03.03 assimilatory reduction of sulfur	1	0.11	YPR167c	1	0.01	11	0.137031
01.02.03.04 conjunction of sulfate	1	0.11	YJR010w	1	0.01	11	0.137031
01.02.07 regulation of nitrogen, sulfur and selenium metabolism	3	0.35	YNL183c YIR023w YGR019w	31	0.5	0.7	1
01.02.07.01 regulation of nitrogen metabolism	1	0.11	YNL183c	8	0.13	0.846154	1
01.03 nucleotide/nucleoside/nucleobase metabolism	62	7.38	YAR015w YLR359w YGL234w YHR216w YJR103w YDR353w YOR128c YOR155c YBR252w YER055c YNL112w YNL098c YBR084w YLR175w YER070w YLR058c YDL125c YGL213c YJL208c YHR128w YJR010w YPR189w YLR270w YJL026w YLR028c YAL038w YIL038c YKL181w YMR217w YDR408c YGL037c YNL243w YGR061c YDR226w YNL138w YNL141w YGR247w YJR105w YLL013c YDR399w YHL011c YNL220w YEL034w YML106w YMR120c YMR300c YOR280c YIL078w YKR080w YOR209c…	224	3.65	2.02192	1.55728e-08
01.03.01 purin nucleotide/nucleoside/nucleobase metabolism	29	3.45	YNL141w YKL181w YOR184w YBR084w YKR080w YNL220w YER055c YGR061c YDR226w YCL030c YIR031c YMR300c YDR399w YAR015w YMR217w YOR128c YMR120c YHR216w YLR058c YOR280c YGR247w YGR204w YHL011c YOR155c YLR028c YLR359w YJR105w YDR408c YGL234w	61	0.99	3.48485	1.63064e-10
01.03.01.01 purine nucleotide /nucleoside/nucleobase catabolism	1	0.11	YNL141w	3	0.04	2.75	0.357384
01.03.01.03 purine nucleotide/nucleoside/nucleobase anabolism	18	2.14	YDR399w YHL011c YMR300c YOR184w YHR216w YGR204w YMR120c YLR359w YOR128c YGR061c YKR080w YLR028c YCL030c YAR015w YGL234w YKL181w YDR408c YNL220w	29	0.47	4.55319	1.91786e-09
01.03.04 pyrimidine nucleotide/nucleoside/nucleobase metabolism	14	1.66	YOR209c YLR420w YBR252w YHR128w YDL103c YHL011c YML106w YLR175w YGL037c YKL181w YJL130c YOR280c YBL039c YJR103w	48	0.78	2.12821	0.0038942
01.03.04.01 pyrimidine nucleotide/nucleoside/nucleobase catabolism	1	0.11	YBR252w	4	0.06	1.83333	0.445485
01.03.04.03 pyrimidine nucleotide/nucleoside/nucleobase anabolism	5	0.59	YLR420w YHL011c YHR128w YBL039c YKL181w	14	0.22	2.68182	0.0329028
01.03.07 deoxyribonucleotide metabolism	3	0.35	YJL026w YER070w YDR353w	12	0.19	1.84211	0.220355
01.03.10 metabolism of cyclic and unusual nucleotides	3	0.35	YNL138w YLR175w YJR010w	17	0.27	1.2963	0.418079
01.03.13 regulation of nucleotide/nucleoside/nucleobase metabolism	2	0.23	YNL098c YIR023w	12	0.19	1.21053	0.504538
01.03.16 polynucleotide degradation	14	1.66	YIL078w YPR189w YIL038c YLR059c YEL034w YLL013c YGL173c YGL213c YNL112w YNL243w YLR270w YGR276c YJL208c YGR247w	86	1.4	1.18571	0.285111
01.03.16.01 RNA degradation	8	0.95	YGL213c YGL173c YNL112w YLL013c YIL038c YJL208c YLR270w YPR189w	51	0.83	1.14458	0.399084
01.03.16.03 DNA degradation	3	0.35	YGL173c YGR247w YJL208c	13	0.21	1.66667	0.25928
01.04 phosphate metabolism	77	9.16	YBR011c YBR252w YJL034w YNL307c YLL034c YFL008w YJR059w YIL035c YJR017c YCL030c YCR012w YOL055c YAL038w YDR190c YKL126w YIL053w YLR248w YPR173c YAL005c YER123w YFR014c YDR300c YDL126c YDR481c YPL240c YDL100c YFR053c YGR240c YOL045w YER133w YCL040w YDL103c YLR305c YOR117w YFR025c YKL212w YER027c YGL253w YKL181w YGR123c YMR089c YFL004w YDL006w YJL164c YKL035w YPL226w YDR127w YJR105w YDR258c YNL298w…	418	6.81	1.34508	0.00308314
01.04.04 regulation of phosphate metabolism	2	0.23	YBR106w YJR017c	18	0.29	0.793103	1
01.05 C-compound and carbohydrate metabolism	151	17.9	YDR516c YGR254w YBR145w YBR196c YFL014w YPL037c YDL078c YNL098c YLR258w YDR272w YJR076c YPR165w YDL095w YEL011w YGL125w YMR108w YBR126c YDR019c YOL086c YOR142w YHR104w YLR304c YFL045c YJL121c YMR205c YNL071w YCR012w YJL052w YEL002c YEL047c YGR192c YIL053w YOR321w YER027c YMR307w YMR318c YDR368w YGR204w YDR127w YGL039w YDL168w YML100w YDL178w YHR183w YML086c YFR053c YOR374w YJL068c YKL035w YLR180w…	505	8.23	2.17497	2.16576e-23
01.05.02 sugar, glucoside, polyol and carboxylate metabolism	37	4.4	YGR043c YJR009c YGR244c YJR096w YNR001c YMR205c YIL125w YLR304c YFL045c YGR192c YML100w YBR299w YHR104w YGR254w YKL152c YPL262w YHR174w YGR240c YDL055c YAL038w YBR126c YOR142w YJL052w YBR196c YCR012w YJL121c YMR105c YPR074c YDR001c YDR050c YKL148c YNL241c YLR354c YKL060c YKL035w YDR368w YOR095c	81	1.32	3.33333	2.15259e-12
01.05.02.04 sugar, glucoside, polyol and carboxylate anabolism	13	1.54	YDR001c YKL035w YML100w YBR126c YOR095c YBR299w YFL045c YGR043c YDL055c YJL121c YPR074c YLR354c YMR105c	35	0.57	2.70175	0.000437403
01.05.02.07 sugar, glucoside, polyol and carboxylate catabolism	36	4.28	YDR050c YKL148c YGR254w YBR299w YIL125w YGR240c YMR205c YMR105c YPL262w YDL055c YNL241c YFL045c YHR104w YJR009c YJR096w YPR074c YGR244c YGR192c YHR174w YDR001c YKL060c YKL152c YJL121c YLR354c YBR126c YJL052w YBR196c YOR095c YAL038w YOR142w YNR001c YCR012w YLR304c YKL035w YDR368w YGR043c	79	1.28	3.34375	4.6975e-12
01.05.03 polysaccharide metabolism	14	1.66	YEL011w YLR330w YPR184w YKL104c YMR307w YFR015c YPR160w YLR342w YGL027c YEL002c YPR035w YMR149w YPR183w YLR258w	65	1.06	1.56604	0.0540544
01.05.03.01 glycogen metabolism	2	0.23	YFR015c YLR258w	5	0.08	2.875	0.141344
01.05.03.01.04 glycogen anabolism	2	0.23	YFR015c YLR258w	5	0.08	2.875	0.141344
01.05.03.02 peptidoglycan metabolism	5	0.59	YPR183w YEL002c YGL027c YPR035w YMR149w	17	0.27	2.18519	0.0719136
01.05.03.02.04 peptidoglycan anabolism	5	0.59	YPR183w YPR035w YEL002c YMR149w YGL027c	17	0.27	2.18519	0.0719136
01.05.03.03 chitin metabolism	1	0.11	YKL104c	8	0.13	0.846154	1
01.05.03.03.04 chitin anabolism	1	0.11	YKL104c	8	0.13	0.846154	1
01.05.05 C-1 compound metabolism	5	0.59	YDR019c YMR189w YLR058c YJL068c YAL044c	8	0.13	4.53846	0.00186761
01.05.05.04 C-1 compound anabolism	1	0.11	YLR058c	3	0.04	2.75	0.357384
01.05.05.07 C-1 compound catabolism	4	0.47	YMR189w YAL044c YDR019c YJL068c	5	0.08	5.875	0.00156083
01.05.06 C-2 compound and organic acid metabolism	4	0.47	YPL061w YLR153c YOR374w YBR084w	9	0.14	3.35714	0.0249255
01.05.06.07 C-2 compound and organic acid catabolism	4	0.47	YOR374w YPL061w YLR153c YBR084w	9	0.14	3.35714	0.0249255
01.05.09 aminosaccharide metabolism	2	0.23	YMR105c YDL103c	6	0.09	2.55556	0.19342
01.05.09.04 aminosaccharide anabolism	2	0.23	YDL103c YMR105c	6	0.09	2.55556	0.19342
01.05.09.07 aminosaccharide catabolism	2	0.23	YMR105c YDL103c	6	0.09	2.55556	0.19342
01.05.11 aromate metabolism	2	0.23	YBR249c YDR127w	5	0.08	2.875	0.141344
01.05.11.04 aromate anabolism	2	0.23	YBR249c YDR127w	3	0.04	5.75	0.0511443
01.05.13 transfer of activated C-1 groups	12	1.42	YDR302w YDR502c YKR080w YMR120c YLR180w YLR058c YGL125w YBR084w YDR408c YER043c YLR028c YGR204w	20	0.32	4.4375	1.77874e-06
01.05.13.01 S-adenosyl-methionine - homocysteine cycle	4	0.47	YDR302w YER043c YLR180w YDR502c	7	0.11	4.27273	0.00868643
01.05.13.03 tetrahydrofolate-dependent C-1-transfer	8	0.95	YGR204w YMR120c YDR408c YKR080w YGL125w YLR028c YLR058c YBR084w	13	0.21	4.52381	8.18439e-05
01.05.25 regulation of C-compound and carbohydrate metabolism	21	2.5	YMR205c YLR150w YLR258w YLR330w YER027c YGR240c YGL253w YDL006w YER120w YER133w YHR107c YLR025w YDR328c YGL115w YBR126c YJR076c YIL033c YPR165w YPL037c YDR054c YNL098c	127	2.07	1.20773	0.206534
01.06 lipid, fatty acid and isoprenoid metabolism	58	6.9	YMR015c YHR042w YGL001c YNL231c YGR037c YPL117c YLR058c YFL018c YLR305c YMR008c YML126c YPR128c YBL011w YNL040w YKL212w YLR056w YML042w YDR302w YJL031c YPL145c YBR177c YDL022w YDL052c YMR272c YML075c YNL169c YGR202c YML131w YOL004w YGL055w YNR016c YBL039c YBR222c YDL078c YJL167w YOL059w YMR307w YPR183w YDL019c YOR317w YHR007c YJL068c YBR035c YGL126w YKL182w YGR157w YPL231w YKL150w YGR060w YIL124w…	286	4.66	1.48069	0.00105328
01.06.02 membrane lipid metabolism	12	1.42	YPR183w YGR157w YIL124w YNL169c YDR302w YLR305c YBL011w YGR202c YMR008c YKL212w YBL039c YJR103w	82	1.33	1.06767	0.450975
01.06.02.01 phospholipid metabolism	12	1.42	YGR157w YGR202c YMR008c YBL011w YDR302w YLR305c YNL169c YIL124w YJR103w YKL212w YBL039c YPR183w	68	1.1	1.29091	0.214413
01.06.05 fatty acid metabolism	6	0.71	YPR128c YKL182w YDL078c YGL055w YPL231w YNR016c	24	0.39	1.82051	0.0998216
01.06.06 isoprenoid metabolism	14	1.66	YML075c YGR060w YPL145c YJL167w YLR056w YML008c YHR007c YML126c YMR015c YKL150w YDL019c YHR042w YPL117c YGL001c	41	0.66	2.51515	0.000715775
01.06.06.11 tetracyclic and pentacyclic triterpenes (cholesterin, steroids and hopanoids) metabolism	14	1.66	YLR056w YML008c YML126c YDL019c YGL001c YML075c YJL167w YPL117c YMR015c YHR042w YKL150w YPL145c YHR007c YGR060w	36	0.58	2.86207	0.00014959
01.06.10 regulation of lipid, fatty acid and isoprenoid metabolism	4	0.47	YNL231c YBL015w YOR317w YOL004w	26	0.42	1.11905	0.485895
01.07 metabolism of vitamins, cofactors, and prosthetic groups	38	4.52	YFL018c YFR047c YDR047w YER043c YGL148w YMR096w YBL015w YDR019c YAL044c YBR218c YLR153c YOR209c YGL157w YMR189w YLR231c YGL040c YOR184w YDL078c YBR256c YCR053w YGL125w YOL055c YGL062w YDR487c YGR286c YJR025c YPR069c YDR044w YPL231w YBR084w YGL039w YBR035c YKR080w YGR267c YGL037c YGR204w YLR058c YDR232w	164	2.67	1.69288	0.000605626
01.07.01 biosynthesis of vitamins, cofactors, and prosthetic groups	26	3.09	YFR047c YDR232w YGR204w YBR035c YGR267c YCR053w YER043c YJR025c YGL125w YPL231w YGR286c YMR096w YGL039w YOL055c YOR184w YLR153c YDR487c YLR231c YDR044w YDR047w YOR209c YPR069c YBR256c YBR084w YFL018c YGL040c	110	1.79	1.72626	0.00315897
01.07.03 catabolism of vitamins, cofactors, and prosthetic groups	1	0.11	YOR209c	3	0.04	2.75	0.357384
01.20 secondary metabolism	25	2.97	YDR044w YGR157w YMR062c YBR249c YDR368w YDL198c YGL202w YDR047w YPR069c YFL041w YOL140w YER069w YHR068w YJL088w YDR127w YML042w YJR096w YHR174w YEL046c YHR104w YNL169c YGL040c YOL058w YGR254w YOR120w	78	1.27	2.33858	2.31777e-05
01.20.15 metabolism of derivatives of dehydroquinic acid, shikimic acid and chorismic acid	4	0.47	YBR249c YDR127w YHR174w YGR254w	13	0.21	2.2381	0.0906037
01.20.17 metabolism of secondary products derived from primary amino acids	7	0.83	YGL202w YJL088w YML042w YPR069c YMR062c YER069w YOL140w	19	0.3	2.76667	0.00996715
01.20.17.01 metabolism of nonprotein amino acids	5	0.59	YMR062c YML042w YER069w YJL088w YOL140w	10	0.16	3.6875	0.0066248
01.20.17.03 metabolism of amines	1	0.11	YPR069c	4	0.06	1.83333	0.445485
01.20.17.09 metabolism of alkaloids	1	0.11	YGL202w	2	0.03	3.66667	0.255304
01.20.19 metabolism of secondary products derived from glycine, L-serine and L-alanine	8	0.95	YDR044w YDR047w YFL041w YGL040c YNL169c YEL046c YDL198c YGR157w	19	0.3	3.16667	0.00224354
01.20.19.01 metabolism of porphyrins	5	0.59	YDR047w YDR044w YDL198c YGL040c YFL041w	15	0.24	2.45833	0.0439449
01.20.31 metabolism of secondary products derived from L-lysine, L-arginine and L-histidine	1	0.11	YHR068w	6	0.09	1.22222	0.58714
01.25 extracellular metabolism	1	0.11	YLR330w	1	0.01	11	0.137031
01.25.01 extracellular polysaccharide degradation	1	0.11	YLR330w	1	0.01	11	0.137031
02 ENERGY	112	13.3	YLR248w YPR184w YHL011c YOR095c YJR121w YLR153c YMR105c YMR205c YNL071w YER133w YKL150w YML100w YBR196c YGL187c YOR375c YER177w YGR240c YMR089c YNR001c YPL078c YPR074c YKL016c YBR058c YFL018c YOR142w YHR039c-a YLR258w YBR084w YAL038w YMR116c YCL040w YJL052w YOL086c YBL045c YEL047c YGL062w YPL061w YPR160w YIR031c YDL178w YDR298c YHR179w YHR183w YKR043c YIL125w YMR318c YJL121c YNR034w YBR218c YGR19…	367	5.98	2.22408	4.6466e-18
02.01 glycolysis and gluconeogenesis	28	3.33	YGR192c YGR240c YKL152c YKL060c YNL071w YMR105c YNL241c YAL038w YJL052w YFR053c YHR174w YCR012w YGR254w YMR205c YNL134c YBR196c YER178w YBR058c YKR043c YBR221c YGL253w YDR050c YCL040w YJR009c YMR318c YOR283w YGL062w YBR218c	59	0.96	3.46875	3.56984e-10
02.01.03 regulation of glycolysis and gluconeogenesis	3	0.35	YGL253w YFR053c YBR058c	19	0.3	1.16667	0.493808
02.04 glyoxylate cycle	5	0.59	YBR084w YGR204w YIR031c YDL078c YCR005c	9	0.14	4.21429	0.00372992
02.07 pentose-phosphate pathway	15	1.78	YGR043c YLR354c YNR034w YMR105c YOR095c YHR163w YKL181w YHR183w YKL060c YBR196c YHL011c YJL121c YCR073w-a YNL241c YPR074c	24	0.39	4.5641	3.92648e-08
02.07.01 pentose-phosphate pathway oxidative branch	1	0.11	YHR163w	1	0.01	11	0.137031
02.08 pyruvate dehydrogenase complex	4	0.47	YER178w YNL071w YBR221c YFL018c	5	0.08	5.875	0.00156083
02.10 tricarboxylic-acid pathway (citrate cycle, Krebs cycle, TCA cycle)	13	1.54	YGR244c YJL200c YOR142w YEL047c YCR005c YDL066w YFL018c YKL148c YLR304c YIL125w YPL262w YNR001c YOR375c	31	0.5	3.08	0.000103668
02.11 electron transport and membrane-associated energy conservation	18	2.14	YDR377w YKL148c YDR298c YIL043c YPR191w YGL191w YBL099w YPL078c YJR048w YKL016c YJR121w YFR033c YGL187c YGL008c YOR065w YKL150w YDR322c-a YBL045c	61	0.99	2.16162	0.000969345
02.11.05 accessory proteins of electron transport and membrane-associated energy conservation	1	0.11	YOR065w	2	0.03	3.66667	0.255304
02.13 respiration	26	3.09	YDR322c-a YJR121w YFR033c YDR377w YJR048w YPL078c YGL187c YOR374w YLR044c YIL043c YKL016c YBL099w YKL148c YEL047c YOR065w YDR298c YLR028c YPR191w YML125c YPR004c YBL045c YGL191w YKL150w YLR248w YDR487c YMR089c	138	2.25	1.37333	0.0538718
02.13.03 aerobic respiration	9	1.07	YFR033c YKL148c YGL191w YPR191w YLR028c YGL187c YBL045c YDR487c YOR065w	77	1.25	0.856	1
02.16 fermentation	13	1.54	YDL178w YBR145w YLR044c YLR134w YMR116c YMR318c YOL086c YPL061w YLR304c YPL088w YEL071w YMR083w YOR374w	47	0.76	2.02632	0.00865126
02.16.01 alcohol fermentation	6	0.71	YOR374w YLR044c YOL086c YMR083w YBR145w YLR134w	13	0.21	3.38095	0.00472781
02.16.03 lactate fermentation	2	0.23	YEL071w YDL178w	4	0.06	3.83333	0.0930791
02.16.11 propionate fermentation	1	0.11	YLR304c	2	0.03	3.66667	0.255304
02.19 metabolism of energy reserves (e.g. glycogen, trehalose)	18	2.14	YFR015c YBR299w YML100w YEL011w YBR126c YKL128c YPL240c YHR039c-a YDR001c YDR074w YPR160w YER133w YPR184w YLR258w YKL035w YER177w YMR105c YLR342w	56	0.91	2.35165	0.000306519
02.25 oxidation of fatty acids	1	0.11	YPR128c	9	0.14	0.785714	1
02.45 energy conversion and regeneration	14	1.66	YEL071w YLR153c YOR065w YIR031c YPL171c YDR322c-a YJR121w YBL099w YDR377w YPL078c YOR326w YKL016c YDR298c YHR179w	44	0.71	2.33803	0.00157115
02.45.11 conversion to kinetic energy (e.g. movement)	1	0.11	YOR326w	10	0.16	0.6875	1
02.45.15 energy generation (e.g. ATP synthase)	8	0.95	YKL016c YBL099w YDR322c-a YDR377w YJR121w YDR298c YPL078c YOR065w	21	0.34	2.79412	0.00469552
10 CELL CYCLE AND DNA PROCESSING	83	9.88	YDL064w YBR267w YER177w YGL037c YAL041w YMR263w YPR019w YDR190c YGR211w YLR178c YBR135w YJL208c YNL098c YOL139c YDL225w YFL008w YPL240c YFR037c YGL043w YJR076c YBR245c YFL037w YFL039c YIL035c YDL126c YER070w YER123w YDR002w YDR150w YDR225w YGR063c YLR305c YML069w YER133w YGL173c YOR230w YDR224c YDR143c YBL032w YDR226w YGR276c YOR217w YER125w YGR274c YLR075w YEL032w YER120w YGL213c YNL007c YBR079c…	1012	16.5	0.598788	1
10.01 DNA processing	38	4.52	YDR143c YPL015c YGL173c YOR217w YDR190c YBL032w YJL026w YNL307c YFR037c YGR276c YMR263w YDR225w YGR247w YDR224c YNL330c YGR274c YJL076w YPR019w YER120w YDL185w YLL034c YGL207w YML069w YMR072w YFL014w YGL037c YBR245c YER070w YOL004w YER125w YGR063c YDR054c YEL032w YJL208c YOR209c YGL213c YGL043w YNL030w	520	8.48	0.533019	1
10.01.02 DNA topology	3	0.35	YEL032w YLL034c YPR019w	54	0.88	0.397727	1
10.01.03 DNA synthesis and replication	11	1.3	YER070w YBL032w YOR217w YGR276c YPR019w YJL026w YDR054c YGR247w YEL032w YML069w YMR072w	138	2.25	0.577778	1
10.01.03.03 ori recognition and priming complex formation	2	0.23	YEL032w YPR019w	25	0.4	0.575	1
10.01.03.05 extension/ polymerization activity	1	0.11	YOR217w	37	0.6	0.183333	1
10.01.05 DNA recombination and DNA repair	12	1.42	YDL185w YNL307c YGR063c YGL213c YOR217w YGL043w YFL014w YMR072w YJL208c YNL330c YGL173c YML069w	252	4.11	0.345499	1
10.01.05.01 DNA repair	3	0.35	YOR217w YFL014w YNL307c	159	2.59	0.135135	1
10.01.05.03 DNA recombination	5	0.59	YGL213c YJL208c YGL043w YNL330c YDL185w	91	1.48	0.398649	1
10.01.05.03.01 meiotic recombination	2	0.23	YGL043w YGL213c	39	0.63	0.365079	1
10.01.05.03.03 somatic / mitotic recombination	1	0.11	YNL330c	21	0.34	0.323529	1
10.01.05.03.05 DNA integration	1	0.11	YDL185w	5	0.08	1.375	0.52152
10.01.09 DNA restriction or modification	20	2.38	YNL330c YJL076w YNL030w YER120w YGR274c YML069w YDR224c YGR063c YGL037c YOR209c YDR190c YPL015c YDR143c YGL207w YER125w YBR245c YOL004w YDR225w YFR037c YMR263w	199	3.24	0.734568	1
10.01.09.05 DNA conformation modification (e.g. chromatin)	20	2.38	YDR143c YNL330c YML069w YPL015c YMR263w YGL037c YER125w YGR063c YGR274c YOL004w YBR245c YFR037c YOR209c YGL207w YDR225w YER120w YNL030w YJL076w YDR224c YDR190c	187	3.05	0.780328	1
10.03 cell cycle	56	6.66	YDR150w YNL007c YGL207w YDL064w YFR037c YNL064c YFR052w YPR019w YOR230w YGR063c YGL173c YHR135c YJR059w YLR075w YFL037w YIL035c YOR198c YGR247w YEL002c YDL225w YGR274c YBR079c YJL076w YNL098c YHR208w YJR076c YGL213c YPL240c YGR211w YAL041w YBR135w YDR054c YNL307c YER133w YOR217w YDL126c YDR002w YDR226w YOR361c YJL034w YLR305c YBR078w YFL008w YLR175w YER123w YBR267w YGL019w YDR328c YJL080c YLR178c…	653	10.6	0.628302	1
10.03.01 mitotic cell cycle and cell cycle control	46	5.47	YFR037c YLR175w YDR328c YJR076c YJL076w YAL041w YDL064w YNL307c YDL225w YDR054c YJL080c YBR079c YFR052w YGR274c YNL098c YNL007c YGL207w YLR178c YHR107c YLR248w YFL008w YDR150w YOR361c YER133w YLR075w YGL173c YOR217w YLR305c YBR135w YER177w YNL064c YIL035c YOR198c YBR267w YGR211w YFL037w YJR059w YER123w YGL019w YPR019w YHR208w YDR002w YDL126c YOL139c YFL039c YJL034w	447	7.29	0.750343	1
10.03.01.01 mitotic cell cycle	13	1.54	YDR054c YBR267w YJR059w YNL307c YIL035c YDR002w YGR274c YOR198c YDL064w YFL008w YDR328c YFL037w YGL019w	165	2.69	0.572491	1
10.03.01.01.01 G1 phase of mitotic cell cycle	1	0.11	YGR274c	22	0.35	0.314286	1
10.03.01.01.03 G1/S transition of mitotic cell cycle	6	0.71	YDR054c YGL019w YIL035c YDR002w YJR059w YDR328c	37	0.6	1.18333	0.396935
10.03.01.01.09 G2/M transition of mitotic cell cycle	6	0.71	YDR328c YFL008w YDR054c YIL035c YGL019w YDL064w	50	0.81	0.876543	1
10.03.01.01.11 M phase	4	0.47	YFL037w YFL008w YDL064w YNL307c	51	0.83	0.566265	1
10.03.01.03 cell cycle checkpoints (checkpoints of morphogenesis, DNA-damage,-replication, mitotic phase and spindle)	3	0.35	YER177w YER133w YOR198c	67	1.09	0.321101	1
10.03.02 meiosis	10	1.19	YPL240c YER133w YGL213c YBR078w YLR248w YGR247w YNL307c YOR230w YFL037w YOR198c	161	2.62	0.454198	1
10.03.02.01 meiosis I	1	0.11	YGL213c	13	0.21	0.52381	1
10.03.03 cytokinesis (cell division) /septum formation and hydrolysis	8	0.95	YDR226w YDL225w YFL039c YHR135c YNL298w YOR198c YHR107c YJR076c	71	1.15	0.826087	1
10.03.04 nuclear and chromosomal cycle	6	0.71	YDR328c YGR063c YFL008w YFL037w YJL080c YDR150w	111	1.81	0.392265	1
10.03.04.03 chromosome condensation	1	0.11	YFL008w	22	0.35	0.314286	1
10.03.04.05 chromosome segregation/division	4	0.47	YGR063c YFL037w YDR328c YJL080c	59	0.96	0.489583	1
10.03.04.09 nuclear migration	2	0.23	YFL037w YDR150w	15	0.24	0.958333	1
10.03.05 cell cycle dependent cytoskeleton reorganization	3	0.35	YOR198c YFL039c YAL041w	49	0.79	0.443038	1
10.03.05.01 spindle pole body/centrosome and microtubule cycle	2	0.23	YFL039c YOR198c	42	0.68	0.338235	1
10.03.05.03 cell cycle dependent actin filament reorganization	1	0.11	YFL039c	7	0.11	1	0.64377
11 TRANSCRIPTION	115	13.6	YLR222c YBR121c YDL060w YJR017c YKL172w YPL203w YGL207w YMR229c YNL255c YGR159c YGR204w YGR247w YLL013c YNL175c YLR197w YPL037c YCR084c YHR163w YPL015c YER027c YCR073w-a YDL084w YJL011c YGL105w YOR230w YBL024w YHR072w-a YDR365c YER165w YJL148w YJL050w YLR059c YNL112w YOR341w YPL101w YPR112c YER151c YMR235c YMR263w YNR034w YML069w YOR046c YGR274c YMR125w YOR207c YIL010w YNL030w YNL330c YGL130w YOR…	1077	17.5	0.777143	1
11.02 RNA synthesis	59	7.02	YGL043w YJL076w YML069w YNL030w YOL004w YJL011c YER151c YNL255c YPL203w YDL140c YGL115w YNL330c YDR190c YLR433c YDR224c YER027c YDR225w YNL239w YBR112c YJL164c YFL039c YJL148w YIR001c YIR023w YGR063c YLR192c YFR037c YDL051w YOR341w YNL151c YCR084c YPR133c YPR137w YER120w YER133w YGL019w YJR017c YIL021w YBR245c YPL037c YGR274c YDR174w YIL010w YMR263w YPR187w YIL035c YOR298c-a YOR207c YOR151c YML07…	634	10.3	0.681553	1
11.02.01 rRNA synthesis	10	1.19	YDR174w YOR207c YNL151c YIL035c YJL148w YGL019w YJL011c YOR341w YPR187w YJL076w	83	1.35	0.881481	1
11.02.02 tRNA synthesis	7	0.83	YGL019w YOR207c YJL011c YIL035c YPR187w YDL051w YNL151c	38	0.61	1.36066	0.258745
11.02.03 mRNA synthesis	50	5.95	YFL039c YNL255c YOL055c YBR112c YBR245c YER151c YIR001c YBR121c YPR137w YER120w YER133w YDR224c YDR228c YFR037c YIL033c YPL203w YCR084c YDR190c YDR225w YPR187w YOR230w YIL010w YER027c YLR192c YPL037c YPL015c YIR023w YNL330c YNL239w YDL140c YJL164c YML069w YML076c YGL207w YNL030w YJR017c YPR133c YOL004w YGL043w YIL038c YGR063c YMR263w YOR151c YOR298c-a YDR174w YLR433c YGL115w YPL101w YIL021w YGR27…	576	9.39	0.633653	1
11.02.03.01 general transcription activities	20	2.38	YGL207w YOR298c-a YIL021w YDR228c YGL043w YDR174w YPR187w YOR151c YBR121c YPR133c YDL140c YBR112c YJR017c YOR230w YER133w YPL101w YDR190c YIR023w YGR274c YGR063c	235	3.83	0.62141	1
11.02.03.01.01 transcription initiation	1	0.11	YGR274c	46	0.75	0.146667	1
11.02.03.01.04 transcription elongation	6	0.71	YJR017c YGL207w YPR133c YGR063c YPL101w YGL043w	31	0.5	1.42	0.244533
11.02.03.01.07 transcription termination	4	0.47	YER133w YBR121c YDR228c YJR017c	14	0.22	2.13636	0.113684
11.02.03.04 transcriptional control	36	4.28	YFR037c YNL255c YJL164c YML076c YLR433c YBR112c YPL101w YIR023w YDR225w YIL038c YNL030w YER151c YGR274c YOL055c YJR017c YMR263w YER120w YGL115w YIL010w YBR245c YPL203w YNL330c YDR224c YCR084c YPL015c YOR298c-a YOL004w YDR190c YPL037c YFL039c YIL033c YLR192c YGR063c YER027c YNL239w YGL207w	495	8.07	0.530359	1
11.02.03.04.03 transcription repression	2	0.23	YCR084c YBR112c	28	0.45	0.511111	1
11.04 RNA processing	53	6.3	YBL032w YKL172w YDR432w YHR163w YLR192c YMR093w YLR293c YCR073w-a YDR365c YMR229c YER165w YJL050w YDL014w YDR228c YDL060w YIR001c YGL122c YLR222c YDL084w YLR175w YMR125w YMR235c YNR034w YGL173c YGR276c YLL008w YHR072w-a YDL006w YDL166c YLR197w YGL130w YOR310c YGR247w YDL051w YLR059c YLL013c YOR204w YPR112c YGL097w YPR137w YER006w YGL030w YIL038c YER133w YNL061w YLR275w YGR159c YDR194c YOR046c YHR…	436	7.11	0.886076	1
11.04.01 rRNA processing	31	3.69	YDR365c YGR159c YGL097w YLL008w YLR197w YOR310c YMR093w YPR137w YNL061w YDL166c YLR192c YMR229c YLR059c YLR293c YDL014w YJL050w YNL112w YDR432w YHR148w YHR065c YMR235c YER133w YKL172w YGL030w YLR175w YDL060w YHR072w-a YPR112c YER006w YGL173c YLR222c	205	3.34	1.10479	0.303283
11.04.02 tRNA processing	7	0.83	YCR073w-a YDL006w YDL051w YMR235c YHR163w YGL097w YNR034w	47	0.76	1.09211	0.469329
11.04.03 mRNA processing (splicing, 5'-, 3'-end processing)	16	1.9	YDR432w YIR001c YGL122c YMR125w YGR247w YJR017c YGL173c YER165w YDR194c YDR228c YOR204w YGL097w YLR275w YGL130w YDL084w YGL030w	186	3.03	0.627063	1
11.04.03.01 splicing	8	0.95	YDR194c YGR247w YLR275w YDR228c YGL030w YDL084w YMR125w YOR204w	141	2.3	0.413043	1
11.04.03.01.10 regulation of splicing	1	0.11	YGL030w	2	0.03	3.66667	0.255304
11.04.03.03 5'-end processing	1	0.11	YGL130w	7	0.11	1	0.64377
11.04.03.05 3'-end processing	2	0.23	YGL122c YDR228c	22	0.35	0.657143	1
11.06 RNA modification	14	1.66	YBL024w YNL061w YHR148w YGL105w YLR197w YPR137w YLR175w YHR072w-a YBR084w YDL014w YGR204w YOR310c YDR120c YOR243c	64	1.04	1.59615	0.0482296
11.06.01 rRNA modification	7	0.83	YHR148w YOR310c YLR175w YLR197w YDL014w YPR137w YHR072w-a	18	0.29	2.86207	0.00712161
11.06.02 tRNA modification	6	0.71	YGR204w YGL105w YBL024w YOR243c YBR084w YDR120c	43	0.7	1.01429	0.548167
12 PROTEIN SYNTHESIS	163	19.4	YAL003w YGL049c YGR159c YGR264c YJL177w YOR206w YPR033c YDR500c YIL078w YLR029c YOL040c YPL037c YPR163c YDL014w YGL076c YHL004w YMR121c YOL121c YHL015w YLR060w YML073c YDR025w YKR057w YNL255c YGR220c YKL081w YPL226w YDR091c YDL060w YHR010w YLR264w YOL097c YOR293w YOR168w YPL237w YDR341c YLL045c YLR333c YGL103w YGL213c YJR123w YPL160w YER006w YGL135w YIL133c YMR260c YMR309c YBR118w YDL040c YIL148w…	480	7.83	2.47765	1.43421e-32
12.01 ribosome biogenesis	103	12.2	YFR031c-a YJR123w YHL001w YLR448w YGL123w YML024w YMR142c YNL163c YOL120c YDR012w YDR322w YGR034w YDL061c YGR148c YHR148w YMR143w YPL131w YNL069c YGL030w YPL143w YHR203c YNL162w YOR063w YGL103w YOL121c YPR102c YKL142w YPR043w YIL052c YLR029c YER131w YLR388w YOR312c YDL075w YPL079w YMR116c YOR206w YDR064w YIL133c YKL170w YLR406c YBR181c YCR031c YGL125w YHL004w YPL093w YBL092w YHL033c YGR220c YOL07…	310	5.05	2.41584	1.28962e-19
12.01.01 ribosomal proteins	91	10.8	YGR148c YLR061w YFR032c-a YGL030w YKR057w YOR063w YOR312c YER131w YOR293w YFR031c-a YPL079w YBR189w YDR418w YKL170w YLR441c YGL189c YLR264w YOL121c YOL120c YDR450w YHL001w YDL061c YGR034w YPL131w YIL148w YOL077c YKL142w YLR075w YDR064w YIL052c YGL103w YGL125w YGL123w YML024w YBR191w YGR054w YLR333c YNL069c YDR012w YDR322w YDL014w YOR369c YPR043w YGL076c YJL190c YLR167w YCR031c YDR091c YPR132w YGR…	246	4.01	2.69327	5.56425e-21
12.04 translation	38	4.52	YOR204w YPL037c YPL048w YAL035w YNL007c YOR187w YJR007w YMR260c YGL143c YER165w YKL081w YOR361c YGR054w YMR012w YPR163c YBR079c YPL237w YPL226w YLR192c YBR118w YDR385w YOL139c YGR162w YNL163c YAL003w YDR091c YGL049c YEL034w YGR220c YMR146c YMR309c YJR047c YKR059w YPR041w YLR249w YER025w YMR116c YOR276w	88	1.43	3.16084	9.16027e-12
12.04.01 translation initiation	23	2.73	YPL237w YER025w YGL049c YDR091c YMR260c YLR192c YBR079c YJR047c YAL035w YNL007c YKR059w YPR041w YOR204w YEL034w YGR162w YGR054w YMR309c YPR163c YMR012w YJR007w YMR146c YOL139c YOR361c	40	0.65	4.2	9.30898e-11
12.04.02 translation elongation	9	1.07	YDR385w YLR249w YNL163c YBR118w YGR220c YPL048w YAL003w YOR187w YKL081w	21	0.34	3.14706	0.00102272
12.04.03 translation termination	2	0.23	YGL143c YPL037c	9	0.14	1.64286	0.355258
12.07 translational control	13	1.54	YFR009w YPL048w YPR132w YGL213c YOR276w YDR025w YGL030w YBR189w YGL123w YER133w YER165w YPR041w YPR189w	55	0.89	1.73034	0.0317011
12.10 aminoacyl-tRNA-synthetases	19	2.26	YDR341c YGR094w YPL160w YBL076c YOL097c YDR037w YOR335c YBR121c YLL018c YIL078w YLR060w YGL105w YDR023w YOR168w YPR033c YGL245w YGR264c YHR020w YNL247w	39	0.63	3.5873	1.50638e-07
14 PROTEIN FATE (folding, modification, destination)	178	21.1	YHR135c YMR214w YNL015w YPL154c YDR430c YJL034w YEL060c YFR006w YJR064w YOR117w YAL023c YGR123c YKL117w YMR091c YIL137c YAL005c YFL039c YLR248w YOR270c YHR027c YJR017c YKL196c YMR089c YPL231w YDR328c YER021w YML078w YNR016c YDL025c YER133w YPL106c YDL006w YER048c YIL148w YMR129w YOL004w YHR028c YDL095w YPR173c YDL040c YKL210w YMR235c YFL004w YKL080w YKR001c YBL007c YDR377w YNL307c YEL002c YFR002w…	1154	18.8	1.12234	0.0340728
14.01 protein folding and stabilization	31	3.69	YBR169c YDR518w YDR258c YFL016c YDL143w YNL064c YMR214w YGR285c YOR027w YDR212w YER048c YKL117w YPL240c YCL043c YER103w YJR017c YLL026w YAL005c YJL014w YPL106c YML078w YJR064w YIL142w YDR304c YDR214w YDR155c YMR186w YBR072w YJL034w YJR045c YLR259c	93	1.51	2.44371	9.55168e-07
14.04 protein targeting, sorting and translocation	43	5.11	YFL045c YNL026w YPL037c YIL076w YKL195w YER110c YOR270c YOL040c YMR235c YER120w YFL004w YDL092w YFL039c YLR025w YLR259c YDR432w YMR129w YLR309c YGL206c YAL005c YKR001c YMR203w YDR258c YMR197c YPR133w-a YPR173c YJL034w YKL196c YDR430c YDR335w YHL031c YMR091c YNL064c YMR214w YNR016c YDR292c YNL189w YER103w YJR045c YFR002w YNL121c YDR002w YLR301w	280	4.56	1.12061	0.228444
14.07 protein modification	85	10.1	YEL002c YDL025c YJR075w YNR051c YOL004w YOR317w YPR181c YJR059w YJR143c YJL164c YOR321w YDL006w YEL060c YFR052w YFR010w YNL183c YDR430c YHR200w YLR433c YPL154c YML016c YBR058c YER125w YLR244c YFL045c YFL039c YGR135w YIR022w YPL231w YKL201c YMR214w YER012w YMR149w YOR124c YIL035c YKL157w YOR117w YPR073c YCL043c YKL035w YPL015c YAL023c YDR143c YER133w YBR199w YNL330c YDL040c YDL095w YFR004w YHR027c…	616	10	1.01	0.490848
14.07.01 modification with fatty acids (e.g. myristylation, palmitylation, farnesylation)	4	0.47	YOR317w YDR302w YJL031c YPR183w	33	0.53	0.886792	1
14.07.02 modification with sugar residues (e.g. glycosylation, deglycosylation)	15	1.78	YAL023c YKL201c YMR149w YMR214w YBR015c YEL002c YBR199w YEL036c YKL035w YOR321w YPR183w YJR143c YDL055c YDL095w YJR075w	69	1.12	1.58929	0.0439418
14.07.02.01 O-directed glycosylation, deglycosylation	6	0.71	YAL023c YJR143c YDL095w YPR183w YKL201c YOR321w	15	0.24	2.95833	0.0108188
14.07.02.02 N-directed glycosylation, deglycosylation	8	0.95	YEL002c YMR149w YBR199w YPR183w YKL201c YEL036c YJR075w YMR214w	43	0.7	1.35714	0.229049
14.07.03 modification by phosphorylation, dephosphorylation, autophosphorylation	25	2.97	YGR274c YDL006w YGR123c YNL183c YKL126w YER123w YPR073c YDR481c YLR248w YER133w YPL203w YFR014c YIL035c YOL045w YDL025c YJL164c YER027c YJR059w YLR433c YOR014w YGL019w YML016c YNL298w YNL307c YHR135c	186	3.03	0.980198	1
14.07.04 modification by acetylation, deacetylation	7	0.83	YGR274c YNL330c YOL004w YPL015c YFL039c YMR263w YDL040c	69	1.12	0.741071	1
14.07.05 modification by ubiquitination, deubiquitination	10	1.19	YFR010w YER151c YNR051c YKL210w YDR143c YDR328c YOR124c YDR054c YBR058c YER125w	79	1.28	0.929688	1
14.07.07 modification by ubiquitin-related proteins	1	0.11	YDL064w	21	0.34	0.323529	1
14.07.11 protein processing (proteolytic)	18	2.14	YBR286w YHR113w YER012w YGR135w YHR028c YHR200w YDR430c YFR004w YLR244c YHR027c YPR181c YFR052w YOR117w YIL109c YKL103c YLR163c YPL154c YIR022w	89	1.45	1.47586	0.0551219
14.07.11.01 autoproteolytic processing	2	0.23	YIL109c YPR181c	26	0.42	0.547619	1
14.10 assembly of protein complexes	25	2.97	YBL007c YJR005w YER125w YLL008w YNL026w YDR377w YGR214w YKL080w YLR206w YDR322c-a YLR075w YMR089c YDR143c YKL210w YLR447c YPR191w YDR328c YNL243w YDR054c YOR270c YKL016c YGL213c YNL329c YCR088w YPL231w	199	3.24	0.916667	1
14.13 protein/peptide degradation	42	5	YDL126c YFR006w YNL239w YLR167w YOR124c YDR143c YFR010w YPL154c YPR181c YER012w YMR089c YHR113w YER078c YLR178c YDR054c YHR027c YDR328c YFL016c YBR058c YGR135w YBR286w YHR200w YER021w YKL054c YNL015w YKL157w YFR052w YDR002w YJL172w YER125w YLR208w YEL060c YHR028c YIL137c YLR244c YKL210w YOR117w YDL064w YIL148w YER151c YKL103c YFR004w	256	4.17	1.19904	0.118066
14.13.01 cytoplasmic and nuclear protein degradation	33	3.92	YLR208w YPL154c YLR167w YKL054c YGR135w YDR054c YHR200w YBR058c YKL210w YER012w YER125w YEL060c YFR052w YHR027c YDR143c YDR328c YFR010w YOR124c YJL172w YER021w YPR181c YDR002w YDL126c YNL239w YIL148w YOR117w YFR004w YNL015w YDL064w YLR244c YKL103c YER151c YKL157w	188	3.06	1.28105	0.0765894
14.13.01.01 proteasomal degradation (ubiquitin/proteasomal pathway)	20	2.38	YLR208w YHR200w YDL064w YOR117w YDR054c YFR004w YHR027c YKL054c YER125w YDR143c YDL126c YPR181c YDR002w YKL210w YER012w YIL148w YFR052w YGR135w YER021w YDR328c	128	2.08	1.14423	0.297628
14.13.04 lysosomal and vacuolar protein degradation	6	0.71	YBR286w YEL060c YKL103c YJL172w YHR028c YPL154c	26	0.42	1.69048	0.135353
14.13.04.02 vacuolar protein degradation	4	0.47	YBR286w YPL154c YKL103c YEL060c	11	0.17	2.76471	0.0521744
16 PROTEIN WITH BINDING FUNCTION OR COFACTOR REQUIREMENT (structural or catalytic)	198	23.5	YDR091c YDR127w YGL026c YMR129w YER149c YHR148w YJR065c YML075c YPL171c YHL001w YKL148c YML073c YOR117w YJR064w YDR054c YHR065c YDL140c YDR388w YFR009w YGL122c YGR159c YDR258c YFL039c YGL103w YJR014w YNL209w YOR122c YDR164c YLR222c YDR174w YDR328c YIR034c YKL150w YJL076w YOR142w YOR375c YIL021w YJL148w YPR137w YCL011c YGL234w YNL079c YCR031c YER036c YGL023c YLL026w YER125w YGR211w YGR244c YNR035c…	1049	17.1	1.37427	1.51789e-07
16.01 protein binding	58	6.9	YDR164c YDL060w YDR328c YDL178w YNL138w YDR228c YFL016c YER177w YEL034w YOR027w YPL106c YGR211w YNL007c YDL143w YER149c YJR070c YDR212w YLR206w YDR150w YJL020c YNL079c YOR122c YKL210w YHR064c YJL014w YCR088w YDR054c YJR065c YIL109c YBR072w YDR002w YER103w YAL005c YER120w YIL142w YDR258c YER125w YGR285c YLR429w YBL007c YDR143c YNL243w YPL037c YDR388w YMR186w YDR292c YDR335w YKL117w YNL209w YDR129c…	392	6.39	1.07981	0.279248
16.03 nucleic acid binding	62	7.38	YCL011c YCR031c YDL051w YNL004w YDR224c YOR151c YLR222c YIL021w YJR014w YGR148c YIR001c YHL001w YOR207c YPR112c YHR146w YNL069c YDR174w YJL080c YLR448w YMR125w YMR229c YNL151c YDR365c YMR093w YLL013c YMR121c YNL030w YPR137w YLR259c YDR228c YOR341w YHR072w-a YGL122c YHR148w YIL133c YGL105w YHL004w YPL131w YER177w YLR192c YJL148w YDL140c YBL032w YGL103w YFL008w YGR159c YER165w YOL077c YDR225w YNL17…	341	5.56	1.32734	0.0101065
16.03.01 DNA binding	21	2.5	YDR174w YLR259c YNL030w YGR159c YHR146w YOR207c YCL011c YDL140c YMR072w YNL151c YPR187w YJL011c YJL148w YIL021w YDR225w YFL008w YDR224c YOR151c YLR150w YOR341w YER177w	159	2.59	0.965251	1
16.03.03 RNA binding	43	5.11	YHL001w YDR228c YML073c YJL076w YCL011c YGL122c YNL175c YOL077c YER007c-a YMR125w YMR229c YMR121c YGR159c YDR432w YDR365c YLR192c YHL004w YPL131w YNL004w YCR031c YER165w YOL041c YPR112c YLR448w YHR148w YLR029c YNL069c YLR222c YMR093w YBL032w YIL133c YJL080c YLL013c YDL051w YGL103w YPR137w YGR148c YIR001c YOR198c YGR034w YJR014w YHR072w-a YGL105w	190	3.09	1.65372	0.000464334
16.06 motor protein binding	2	0.23	YLR429w YDR129c	5	0.08	2.875	0.141344
16.07 structural protein binding	10	1.19	YNR035c YGL206c YKL016c YFR002w YGR167w YER149c YMR129w YDR298c YDR322c-a YPL078c	56	0.91	1.30769	0.23082
16.09 lipid binding	5	0.59	YGL023c YMR175w YJR076c YHR107c YLR178c	17	0.27	2.18519	0.0719136
16.13 C-compound binding	1	0.11	YGR037c	9	0.14	0.785714	1
16.13.03 fatty acid binding (e.g. acyl-carrier protein)	1	0.11	YGR037c	1	0.01	11	0.137031
16.17 metal binding	1	0.11	YLR433c	27	0.44	0.25	1
16.17.01 calcium binding	1	0.11	YLR433c	6	0.09	1.22222	0.58714
16.19 nucleotide/nucleoside/nucleobase binding	48	5.71	YLL034c YLL008w YEL032w YDR292c YJL164c YKL210w YLL026w YPR173c YIL033c YDR328c YFR009w YOR142w YOR117w YDR054c YBR222c YDL126c YDL100c YGR244c YDR143c YER036c YAL005c YDR127w YPR165w YPL240c YFL008w YGL234w YPL203w YDL125c YPR019w YJL050w YJR045c YJL034w YPL226w YBR245c YDR190c YNL329c YHR065c YDR258c YHR128w YCR012w YDR091c YOR217w YDL084w YMR089c YGR205w YNL209w YNL239w YER125w	225	3.67	1.55586	0.00091269
16.19.01 cyclic nucleotide binding (cAMP, cGMP, etc.)	3	0.35	YIL033c YJL164c YPL203w	4	0.06	5.83333	0.00920941
16.19.03 ATP binding	38	4.52	YAL005c YDL084w YDL100c YLL026w YLL034c YPL240c YCR012w YDL126c YMR089c YNL209w YDR190c YDR143c YGR205w YJR045c YOR142w YDR328c YJL050w YNL329c YOR117w YHR065c YLL008w YDR091c YGL234w YFL008w YJL034w YDR258c YPR019w YBR245c YEL032w YFR009w YPL226w YPR173c YER036c YDR127w YKL210w YDR054c YGR244c YER125w	191	3.11	1.45338	0.0100705
16.19.05 GTP binding	2	0.23	YPR165w YDR292c	11	0.17	1.35294	0.457174
16.21 complex cofactor/cosubstrate/vitamine binding	29	3.45	YIL116w YOL059w YKL150w YIL125w YIR034c YIL043c YJR137c YBL036c YHR183w YER081w YKL148c YDL066w YNR050c YOR375c YIL074c YML075c YBR084w YGL026c YHR179w YFR030w YGL125w YDL022w YKR080w YGR204w YDR353w YPL171c YIL094c YML086c YDR127w	58	0.94	3.67021	3.39366e-11
16.21.05 FAD/FMN binding	5	0.59	YIL043c YHR179w YPL171c YML086c YKL150w	8	0.13	4.53846	0.00186761
16.21.07 NAD/NADP binding	19	2.26	YDL022w YBR084w YOL059w YER081w YIL074c YDR353w YHR183w YIR034c YML075c YNR050c YIL094c YOR375c YJR137c YDL066w YGL125w YGR204w YKR080w YFR030w YDR127w	36	0.58	3.89655	2.82459e-08
16.21.08 Fe/S binding	1	0.11	YKL148c	5	0.08	1.375	0.52152
16.21.11 thiamine pyrophosphate binding	1	0.11	YIL125w	1	0.01	11	0.137031
16.21.17 pyridoxal phosphate binding	3	0.35	YBL036c YIL116w YGL026c	4	0.06	5.83333	0.00920941
18 REGULATION OF METABOLISM AND PROTEIN FUNCTION	26	3.09	YJR070c YOR027w YOR043w YOR298c-a YKL210w YBR135w YLR433c YCL009c YOR230w YGL115w YJR045c YNL015w YPR041w YAL041w YPR181c YLR178c YIL033c YNL064c YPR073c YBR112c YNL307c YGL191w YML100w YMR235c YDR170c YER136w	253	4.12	0.75	1
18.01 regulation by	4	0.47	YPR073c YNL015w YLR433c YJR070c	37	0.6	0.783333	1
18.01.01 regulation by modification	2	0.23	YLR433c YPR073c	15	0.24	0.958333	1
18.01.07 regulation by binding / dissociation	2	0.23	YNL015w YJR070c	22	0.35	0.657143	1
18.02 regulation of protein activity	25	2.97	YML100w YPR181c YCL009c YMR235c YGL115w YOR230w YNL064c YAL041w YBR135w YLR178c YLR433c YNL015w YJR045c YDR170c YOR043w YOR298c-a YBR112c YER136w YGL191w YKL210w YPR041w YNL307c YIL033c YPR073c YOR027w	241	3.93	0.755725	1
18.02.01 enzymatic activity regulation / enzyme regulator	20	2.38	YNL015w YER136w YLR178c YLR433c YGL191w YPR041w YML100w YBR135w YGL115w YKL210w YPR073c YOR027w YCL009c YNL064c YOR043w YIL033c YMR235c YJR045c YPR181c YNL307c	180	2.93	0.812287	1
18.02.01.01 enzyme activator	8	0.95	YBR135w YGL115w YMR235c YOR043w YPR181c YPR041w YNL064c YKL210w	67	1.09	0.87156	1
18.02.01.01.01 GTPase activator (GAP)	3	0.35	YMR235c YPR181c YPR041w	32	0.52	0.673077	1
18.02.01.01.05 kinase activator	2	0.23	YGL115w YBR135w	10	0.16	1.4375	0.407284
18.02.01.02 enzyme inhibitor	5	0.59	YOR027w YER136w YNL015w YIL033c YLR178c	35	0.57	1.03509	0.534138
18.02.01.02.01 GTPase inhibitor (GIP)	1	0.11	YER136w	5	0.08	1.375	0.52152
18.02.01.02.03 protease inhibitor	2	0.23	YLR178c YNL015w	5	0.08	2.875	0.141344
18.02.01.02.05 kinase inhibitior	1	0.11	YIL033c	14	0.22	0.5	1
18.02.03 guanyl-nucleotide exchange factor (GEF)	2	0.23	YAL041w YDR170c	18	0.29	0.793103	1
18.02.05 regulator of G-protein signalling	1	0.11	YAL041w	15	0.24	0.458333	1
18.02.09 regulator of transcription factor	3	0.35	YOR298c-a YBR112c YOR230w	37	0.6	0.583333	1
20 CELLULAR TRANSPORT, TRANSPORT FACILITIES AND TRANSPORT ROUTES	154	18.3	YMR203w YNL183c YCL043c YNL243w YOL040c YER006w YJR045c YNL064c YDR432w YFR002w YHR042w YJR005w YMR235c YOR046c YCL011c YDR343c YER036c YER136w YNL026w YPL032c YDR322c-a YHL031c YJR121w YLR330w YPL218w YDR298c YMR089c YAL005c YFL041w YNL287w YFL039c YJR065c YNR016c YJL034w YLR259c YDR335w YLR309c YCR053w YDL092w YBL007c YFL045c YGL105w YPL078c YGR037c YLR083c YLR301w YDL145c YHR092c YLR293c YDL12…	1038	16.9	1.08284	0.132739
20.01 transported compounds (substrates)	94	11.1	YDL185w YDL198c YEL031w YGL148w YOR046c YDR432w YPL171c YDL084w YKL195w YPR036w YKL150w YLR237w YOR065w YIR001c YGL097w YDR135c YER110c YMR079w YBR106w YCL043c YFL041w YJL050w YKL148c YNR013c YDR002w YDR377w YNL231c YHR042w YPR133w-a YGR037c YMR089c YCL040w YLR293c YDR298c YLR447c YOR270c YDR258c YJR048w YJR059w YKL016c YBR127c YJR045c YJR121w YNL079c YFL045c YPR004c YPR128c YFR002w YDR345c YGL12…	585	9.54	1.16352	0.0479445
20.01.01 ion transport	23	2.73	YHR039c-a YNL142w YOR270c YDR298c YKL080w YPL078c YDL185w1 YJR121w YDL185w YDR377w YNR013c YGL008c YEL051w YFL041w YEL031w YKL016c YPR036w YBL099w YLR447c YGL167c YBR106w YBR127c YDL198c	149	2.43	1.12346	0.300559
20.01.01.01 cation transport (H+, Na+, K+, Ca2+ , NH4+, etc.)	21	2.5	YJR121w YHR039c-a YBR127c YDR298c YDR377w YEL051w YEL031w YGL167c YLR447c YPL078c YDL198c YKL080w YNL142w YKL016c YOR270c YGL008c YDL185w YBL099w YDL185w1 YPR036w YFL041w	122	1.99	1.25628	0.156986
20.01.01.01.01 heavy metal ion transport (Cu+, Fe3+, etc.)	3	0.35	YFL041w YDL198c YGL167c	53	0.86	0.406977	1
20.01.01.07 anion transport	3	0.35	YBR106w YNL142w YNR013c	26	0.42	0.833333	1
20.01.01.07.07 phosphate transport	2	0.23	YBR106w YNR013c	11	0.17	1.35294	0.457174
20.01.03 C-compound and carbohydrate transport	6	0.71	YDR345c YML042w YDR342c YCL040w YDR343c YHR092c	63	1.02	0.696078	1
20.01.03.01 sugar transport	4	0.47	YDR342c YDR345c YHR092c YDR343c	29	0.47	1	0.576037
20.01.10 protein transport	22	2.61	YNL121c YDR258c YER120w YOL040c YDR335w YMR089c YJR045c YNL189w YOR370c YMR203w YPR133w-a YNL026w YDL126c YFR002w YDL092w YLR259c YKL195w YER110c YDR292c YFL045c YFL039c YMR129w	140	2.28	1.14474	0.275996
20.01.11 amine / polyamine transport	1	0.11	YJR059w	13	0.21	0.52381	1
20.01.13 lipid/fatty acid transport	5	0.59	YMR079w YNL231c YCL043c YOR317w YGR037c	44	0.71	0.830986	1
20.01.15 electron transport	31	3.69	YCR004c YEL051w YPL171c YHR039c-a YHR179w YBL099w YPR036w YLR447c YKR066c YGL148w YDR298c YGL008c YOR270c YKL080w YIL043c YOR065w YJR048w YKL150w YEL047c YDR377w YHR042w YPR004c YBR127c YGL191w YKL148c YJR121w YKL016c YPL078c YDR322c-a YGL187c YDL185w	83	1.35	2.73333	5.01569e-08
20.01.17 nucleotide/nucleoside/nucleobase transport	2	0.23	YPR128c YDL198c	20	0.32	0.71875	1
20.01.21 RNA transport	19	2.26	YGL122c YOR046c YBL032w YMR235c YJL050w YJL080c YLR293c YGL097w YFR002w YDR002w YER165w YGL105w YNL004w YDR432w YNL079c YCL011c YDL084w YMR129w YIR001c	86	1.4	1.61429	0.0217191
20.01.25 vitamine/cofactor transport	2	0.23	YDR135c YLR237w	14	0.22	1.04545	0.590821
20.01.27 drug/toxin transport	1	0.11	YIL121w	39	0.63	0.174603	1
20.03 transport facilities	28	3.33	YDR322c-a YDR298c YKL016c YLR083c YNL121c YDR135c YEL051w YER036c YDL185w1 YBL099w YDR091c YPL078c YBR127c YDL185w YPR036w YGL167c YHR039c-a YBL011w YJL034w YLR447c YKL080w YMR203w YEL031w YIL121w YLR237w YOR270c YJR121w YGL008c	196	3.19	1.04389	0.436844
20.03.22 transport ATPases	17	2.02	YDR298c YEL051w YGL008c YDL185w1 YKL080w YDL185w YJR121w YBL099w YBR127c YOR270c YPL078c YKL016c YEL031w YLR447c YGL167c YHR039c-a YPR036w	54	0.88	2.29545	0.000587938
20.03.25 ABC transporters	4	0.47	YDR135c YER036c YIL121w YDR091c	28	0.45	1.04444	0.546961
20.09 transport routes	110	13	YER136w YDR170c YKL080w YBR127c YDL185w YHL031c YJL192c YLR330w YOR206w YBL007c YDR129c YER006w YJL034w YJR059w YNL026w YFL041w YNL064c YPL145c YDR472w YJL050w YJR121w YML042w YMR197c YAL042w YGL023c YJR045c YDR345c YLR447c YLR083c YKL196c YBL047c YER110c YNL287w YIL121w YDR135c YLR025w YJR005w YKL016c YMR203w YHR092c YIL109c YKL126w YDR388w YER103w YGR167w YKL212w YMR079w YOL040c YPR133w-a YLR29…	713	11.6	1.12069	0.0872212
20.09.01 nuclear transport	19	2.26	YMR091c YMR235c YJL050w YER110c YAL005c YMR129w YNL189w YOL040c YNR016c YDR335w YLR293c YDR002w YOR206w YLL034c YDL185w2 YFR002w YER006w YDR432w YGL097w	85	1.38	1.63768	0.0193116
20.09.03 peroxisomal transport	2	0.23	YML042w YPR128c	19	0.3	0.766667	1
20.09.04 mitochondrial transport	17	2.02	YPR133w-a YNL121c YBL099w YDR298c YML042w YJR045c YNL026w YDL198c YDR258c YMR089c YDR322c-a YKL016c YJR121w YNL064c YPL078c YMR203w YLR259c	104	1.69	1.19527	0.252616
20.09.05 non-vesicular ER transport	4	0.47	YAL005c YER103w YLR301w YJL034w	15	0.24	1.95833	0.139044
20.09.07 vesicular transport (Golgi network, etc.)	33	3.92	YOR326w YGL137w YPL145c YKL212w YDL126c YAL042w YLR330w YDL145c YJL024c YNL064c YLR083c YIL109c YGR167w YJL192c YPL218w YIL076w YKL196c YDR164c YMR079w YPR173c YDR170c YKR001c YDR238c YNL287w YLR309c YMR197c YHL031c YPR181c YDR472w YLR208w YHR135c YFL039c YGL167c	200	3.26	1.20245	0.143918
20.09.07.03 ER to Golgi transport	13	1.54	YIL109c YPR181c YDL145c YDR472w YDR170c YDR238c YPL218w YGL137w YAL042w YLR208w YNL287w YJL192c YIL076w	70	1.14	1.35088	0.154385
20.09.07.05 intra Golgi transport	6	0.71	YHL031c YMR197c YPR173c YKL196c YDR170c YKR001c	33	0.53	1.33962	0.293934
20.09.07.25 vesicle formation	2	0.23	YIL076w YLR208w	10	0.16	1.4375	0.407284
20.09.07.27 vesicle fusion	5	0.59	YHL031c YMR197c YKL196c YDL126c YDR164c	33	0.53	1.11321	0.479513
20.09.13 vacuolar/lysosomal transport	22	2.61	YOR270c YHR039c-a YGL206c YBR127c YPL145c YER136w YLR309c YNL079c YPR173c YJR005w YGR167w YOR326w YLR447c YGL023c YDL185w1 YDR135c YEL051w YKL080w YLR025w YPR036w YKR001c YDL185w	154	2.51	1.03984	0.451705
20.09.14 cytoskeleton-dependent transport	4	0.47	YJR065c YNR035c YFL039c YOR326w	30	0.48	0.979167	1
20.09.14.02 actin dependent transport	1	0.11	YFL039c	1	0.01	11	0.137031
20.09.16 cellular export and secretion	10	1.19	YNL243w YNL079c YOR326w YKL212w YER136w YIL121w YFL039c YGL167c YDR164c YDR129c	76	1.23	0.96748	1
20.09.16.09 vesicular cellular export	4	0.47	YDR164c YNL079c YNL243w YFL039c	33	0.53	0.886792	1
20.09.16.09.03 exocytosis	4	0.47	YNL243w YFL039c YNL079c YDR164c	33	0.53	0.886792	1
20.09.18 cellular import	24	2.85	YGL206c YGR167w YBL047c YDR129c YFL039c YOR326w YCL040w YJL024c YLR206w YOR043w YDR388w YHR135c YKL126w YDR343c YDR345c YCR053w YNL142w YBL007c YDR342c YHR092c YNL243w YJR005w YFL041w YPL032c	150	2.44	1.16803	0.235175
20.09.18.09 vesicular cellular import	13	1.54	YCR053w YLR206w YOR043w YPL032c YBL007c YDR388w YFL039c YOR326w YHR135c YNL243w YBL047c YDR129c YKL126w	59	0.96	1.60417	0.0529413
20.09.18.09.01 endocytosis	13	1.54	YOR326w YBL007c YPL032c YOR043w YNL243w YKL126w YDR388w YHR135c YDR129c YLR206w YFL039c YBL047c YCR053w	59	0.96	1.60417	0.0529413
30 CELLULAR COMMUNICATION/SIGNAL TRANSDUCTION MECHANISM	28	3.33	YGL097w YLR150w YOR370c YNL307c YHR027c YLR433c YAL041w YPL203w YER149c YNL098c YOL109w YER177w YER027c YIL033c YHR146w YJL164c YNL255c YGR123c YNL138w YNL298w YFR014c YKL212w YPR165w YPR073c YNL132w YNL183c YLR305c YML016c	234	3.81	0.874016	1
30.01 cellular signalling	26	3.09	YER149c YOL109w YFR014c YKL212w YER027c YPL203w YGL097w YNL098c YNL132w YNL255c YHR146w YAL041w YLR150w YNL138w YLR433c YPR073c YNL298w YGR123c YLR305c YOR370c YPR165w YNL183c YJL164c YER177w YML016c YNL307c	199	3.24	0.953704	1
30.01.05 enzyme mediated signal transduction	20	2.38	YOL109w YML016c YNL138w YNL183c YPL203w YGR123c YLR305c YJL164c YPR165w YHR146w YLR433c YNL098c YNL307c YER177w YPR073c YER027c YER149c YOR370c YNL298w YAL041w	133	2.16	1.10185	0.362716
30.01.05.01 protein kinase	6	0.71	YPR073c YLR305c YGR123c YNL307c YML016c YLR433c	57	0.92	0.771739	1
30.01.05.01.03 MAPKKK cascade	1	0.11	YLR305c	27	0.44	0.25	1
30.01.05.05 G-protein mediated signal transduction	12	1.42	YOL109w YOR370c YPR165w YJL164c YNL138w YHR146w YER177w YNL098c YNL298w YAL041w YER149c YPL203w	69	1.12	1.26786	0.229554
30.01.05.05.01 small GTPase mediated signal transduction	11	1.3	YNL138w YPR165w YNL298w YJL164c YAL041w YNL098c YER177w YER149c YPL203w YOL109w YOR370c	58	0.94	1.38298	0.162609
30.01.09 second messenger mediated signal transduction	6	0.71	YPL203w YLR305c YJL164c YKL212w YNL098c YFR014c	47	0.76	0.934211	1
30.01.09.03 Ca2+ mediated signal transduction	1	0.11	YFR014c	12	0.19	0.578947	1
30.01.09.07 cAMP/cGMP mediated signal transduction	3	0.35	YJL164c YNL098c YPL203w	12	0.19	1.84211	0.220355
30.01.09.11 polyphosphoinositol mediated signal transduction	2	0.23	YLR305c YKL212w	20	0.32	0.71875	1
30.05 transmembrane signal transduction	1	0.11	YAL041w	43	0.7	0.157143	1
32 CELL RESCUE, DEFENSE AND VIRULENCE	102	12.1	YDR032c YDR214w YML086c YKR066c YAL005c YJR045c YDR353w YHR007c YNL007c YBR072w YJR064w YKL054c YML076c YCL011c YPR189w YGL115w YOR043w YBR086c YDR212w YIL035c YPL037c YIL142w YDR135c YPL154c YMR186w YFL016c YHR135c YFL039c YJL034w YDL100c YER103w YML100w YGR285c YBR145w YKL210w YMR175w YHR104w YKL150w YBR006w YLR259c YIL053w YBL032w YER062c YJL068c YML028w YMR092c YOR027w YDR074w YNL209w YFL014w…	554	9.03	1.33998	0.000678899
32.01 stress response	90	10.7	YGL115w YDL006w YER012w YDL100c YOL109w YCL011c YOR122c YDR129c YFL039c YIL053w YKL150w YFL016c YFR052w YMR186w YBR006w YBR169c YHR064c YOR014w YIL010w YPL106c YKR066c YML086c YML028w YNL007c YDR353w YFL014w YOR043w YNL178w YDL143w YJR045c YLR150w YLR259c YNL307c YPL037c YDR155c YMR092c YKL210w YJR064w YMR175w YHR135c YBR126c YGR159c YNL209w YDR074w YGR285c YLR109w YML076c YBR072w YPL240c YIL142w…	450	7.34	1.45777	7.70015e-05
32.01.01 oxidative stress response	12	1.42	YKL150w YBR006w YKR066c YFL014w YIL010w YDR353w YDR032c YML028w YJR104c YDL166c YML086c YLR109w	55	0.89	1.59551	0.0654862
32.01.03 osmotic and salt stress response	14	1.66	YOR122c YBR086c YDR388w YDL022w YOR120w YER062c YDR129c YFL014w YMR092c YIL053w YDL006w YFL039c YMR175w YOL064c	59	0.96	1.72917	0.0255596
32.01.04 pH stress response	1	0.11	YML076c	8	0.13	0.846154	1
32.01.05 heat shock response	5	0.59	YER133w YFL014w YHR104w YDL100c YIL033c	20	0.32	1.84375	0.128087
32.01.07 unfolded protein response (e.g. ER quality control)	20	2.38	YAL005c YJR064w YJL034w YDL143w YGR285c YMR214w YOR027w YHR064c YPL106c YNL007c YFL016c YDR258c YPL037c YER103w YBR072w YJL014w YDR212w YNL209w YIL142w YMR186w	69	1.12	2.125	0.000665629
32.01.09 DNA damage response	7	0.83	YIL035c YLR150w YNL178w YBL032w YGL019w YCL011c YKL054c	77	1.25	0.664	1
32.01.11 nutrient starvation response	2	0.23	YPL154c YEL060c	15	0.24	0.958333	1
32.05 disease, virulence and defense	2	0.23	YNL239w YNL231c	35	0.57	0.403509	1
32.05.01 resistance proteins	2	0.23	YNL239w YNL231c	33	0.53	0.433962	1
32.05.01.01 antibiotic resistance	1	0.11	YNL239w	2	0.03	3.66667	0.255304
32.05.01.03 chemical agent resistance	1	0.11	YNL231c	29	0.47	0.234043	1
32.07 detoxification	17	2.02	YDL168w YLR109w YHR042w YJL068c YIL010w YDR353w YIL121w YJR104c YNL239w YDL100c YKR066c YDR135c YHR007c YML028w YBR145w YNL241c YMR015c	117	1.9	1.06316	0.437233
32.07.01 detoxification involving cytochrome P450	2	0.23	YMR015c YHR007c	4	0.06	3.83333	0.0930791
32.07.05 detoxification by export	1	0.11	YIL121w	3	0.04	2.75	0.357384
32.07.07 oxygen and radical detoxification	7	0.83	YJL068c YIL010w YLR109w YDR353w YJR104c YML028w YKR066c	26	0.42	1.97619	0.0554346
32.07.07.03 glutathione conjugation reaction	1	0.11	YJL068c	5	0.08	1.375	0.52152
32.07.07.05 peroxidase reaction	1	0.11	YKR066c	7	0.11	1	0.64377
32.07.07.07 superoxide metabolism	1	0.11	YJR104c	2	0.03	3.66667	0.255304
32.10 degradation / modification of foreign (exogenous) compounds	1	0.11	YGL213c	1	0.01	11	0.137031
32.10.03 degradation / modification of foreign (exogenous) polynucleotides	1	0.11	YGL213c	1	0.01	11	0.137031
34 INTERACTION WITH THE ENVIRONMENT	62	7.38	YKL117w YNR013c YPR036w YNL079c YBR127c YJR104c YNL243w YOR270c YDR135c YPL203w YLR330w YJR059w YDL100c YER149c YGL019w YEL031w YGL167c YER027c YJL080c YLR447c YDR143c YPL078c YIL033c YLR109w YPL106c YEL051w YNL307c YKL016c YLR433c YKL104c YOL004w YDR335w YMR263w YML016c YLR178c YGL097w YGL008c YDL022w YDL185w1 YKL040c YBL099w YAL041w YPL240c YFL041w YHR039c-a YFL014w YHR146w YDR298c YOR120w YNL3…	463	7.55	0.977483	1
34.01 homeostasis	28	3.33	YPL078c YKL016c YEL031w YDL185w1 YML016c YJR104c YGL167c YEL051w YJR059w YDL198c YLR109w YKL080w YPR036w YBR127c YHR039c-a YGL008c YNR013c YDL185w YFL041w YDR298c YIL035c YKL040c YOR270c YLR433c YLR447c YGL019w YBL099w YJR121w	182	2.96	1.125	0.281894
34.01.01 homeostasis of cations	24	2.85	YHR039c-a YJR121w YLR109w YDL185w1 YKL016c YFL041w YGL167c YKL040c YLR447c YDR298c YDL198c YPR036w YDL185w YOR270c YGL008c YML016c YLR433c YEL031w YBR127c YJR104c YPL078c YKL080w YEL051w YBL099w	162	2.64	1.07955	0.372509
34.01.01.01 homeostasis of metal ions (Na, K, Ca etc.)	8	0.95	YML016c YDL198c YKL080w YFL041w YLR109w YKL040c YJR104c YEL031w	98	1.59	0.597484	1
34.01.01.03 homeostasis of protons	15	1.78	YEL051w YLR447c YKL016c YKL080w YBL099w YJR121w YDR298c YDL185w1 YBR127c YPR036w YPL078c YGL008c YOR270c YDL185w YHR039c-a	48	0.78	2.28205	0.00132793
34.01.03 homeostasis of anions	1	0.11	YNR013c	15	0.24	0.458333	1
34.01.03.03 homeostasis of phosphate	1	0.11	YNR013c	9	0.14	0.785714	1
34.07 cell adhesion	4	0.47	YFL014w YER027c YGL019w YIL035c	13	0.21	2.2381	0.0906037
34.07.01 cell-cell adhesion	2	0.23	YIL035c YGL019w	10	0.16	1.4375	0.407284
34.11 cellular sensing and response to external stimulus	36	4.28	YAL041w YLR441c YKL117w YNL079c YNL330c YJR059w YDL100c YDR135c YPL203w YJR076c YDR143c YHR135c YLR330w YNL098c YPL106c YJL080c YLR433c YHR146w YLR109w YER149c YOR120w YMR263w YKL104c YNL243w YER133w YLR178c YOL004w YDL022w YDL006w YDR335w YIL033c YNL307c YFL014w YGL097w YHR107c YPL240c	284	4.63	0.924406	1
34.11.03 chemoperception and response	28	3.33	YHR107c YAL041w YER149c YFL014w YDL006w YDR335w YDR143c YJR076c YHR146w YOR120w YGL097w YPL240c YDL100c YNL079c YNL307c YMR263w YLR109w YKL117w YKL104c YOL004w YNL243w YNL330c YDR135c YLR441c YLR433c YDL022w YJL080c YLR330w	240	3.91	0.851662	1
34.11.03.07 pheromone response, mating-type determination, sex-specific proteins	21	2.5	YOL004w YHR107c YDR335w YKL117w YNL307c YNL330c YLR433c YJR076c YLR441c YMR263w YDR143c YLR330w YKL104c YNL079c YGL097w YER149c YHR146w YNL243w YPL240c YAL041w YJL080c	189	3.08	0.811688	1
34.11.03.13 osmosensing and response	4	0.47	YDL006w YFL014w YOR120w YDL022w	35	0.57	0.824561	1
34.11.09 temperature perception and response	4	0.47	YER133w YIL033c YDL100c YFL014w	19	0.3	1.56667	0.257534
34.11.12 perception of nutrients and nutritional adaptation	6	0.71	YLR178c YJR059w YPL203w YPL106c YHR135c YNL098c	33	0.53	1.33962	0.293934
38 TRANSPOSABLE ELEMENTS, VIRAL AND PLASMID PROTEINS	1	0.11	YDR365w-b	120	1.95	0.0564103	1
40 CELL FATE	45	5.35	YGL019w YER133w YGL037c YIL035c YJR076c YBR234c YBL007c YHL011c YBR015c YMR092c YNL330c YFL039c YOR370c YCR088w YNL079c YLR206w YLR429w YGR167w YHR135c YOR027w YOR122c YFR014c YIL033c YER177w YLR433c YJR075w YMR263w YPL106c YDR388w YNL243w YLR150w YNL138w YLR175w YDL006w YDL126c YOR043w YPR165w YNL298w YHR107c YNL098c YAL041w YDL225w YNR035c YPL032c YJR121w	273	4.45	1.20225	0.10278
40.01 cell growth / morphogenesis	39	4.64	YMR092c YGL019w YBL007c YLR175w YBR015c YOR027w YPR165w YLR433c YHR107c YDL225w YGR167w YPL106c YLR206w YHL011c YLR429w YNL079c YFL039c YOR043w YJR076c YJR075w YMR263w YER133w YIL035c YHR135c YFR014c YNL243w YNR035c YPL032c YIL033c YNL298w YBR234c YDR388w YOR370c YOR122c YAL041w YER177w YCR088w YDL006w YNL138w	238	3.88	1.19588	0.129876
40.01.03 directional cell growth (morphogenesis)	4	0.47	YOR043w YPL106c YAL041w YPR165w	37	0.6	0.783333	1
40.01.03.01 regulation of directional cell growth	1	0.11	YOR043w	5	0.08	1.375	0.52152
40.01.05 growth regulators / regulation of cell size	1	0.11	YHL011c	12	0.19	0.578947	1
40.10 cell death	3	0.35	YDL126c YLR150w YNL098c	19	0.3	1.16667	0.493808
40.10.02 apoptosis (type I programmed cell death)	2	0.23	YLR150w YDL126c	8	0.13	1.76923	0.301678
40.10.02.01 anti-apoptosis	1	0.11	YLR150w	2	0.03	3.66667	0.255304
40.20 cell aging	4	0.47	YNL330c YJR121w YNL098c YGL037c	28	0.45	1.04444	0.546961
41 DEVELOPMENT (Systemic)	6	0.71	YAL041w YHR107c YFL037w YLR330w YJR076c YJL034w	69	1.12	0.633929	1
41.01 fungal/microorganismic development	6	0.71	YHR107c YJL034w YJR076c YFL037w YAL041w YLR330w	69	1.12	0.633929	1
41.01.01 mating (fertilization)	6	0.71	YLR330w YJR076c YFL037w YHR107c YAL041w YJL034w	69	1.12	0.633929	1
42 BIOGENESIS OF CELLULAR COMPONENTS	103	12.2	YGL115w YOL109w YGR220c YJL014w YGL027c YLR309c YOR370c YBR267w YPR173c YDR194c YFR002w YLL001w YPL262w YDL178w YDL185w1 YKR001c YJR137c YGL019w YNL137c YJR075w YLR175w YDR388w YKL170w YOR122c YDL103c YLR342w YFL037w YFL039c YER149c YNL329c YOR165w YLR206w YKL104c YKR066c YNL243w YPR128c YLR429w YAL041w YDL198c YDR150w YGR282c YNL138w YJR076c YLR293c YNL298w YDL055c YCL011c YMR072w YBL101c YIL142…	862	14	0.871429	1
42.01 cell wall	25	2.97	YJR137c YLR342w YDL055c YFL039c YHR107c YMR062c YBL039c YMR307w YKL104c YBR078w YPR069c YLR249w YJR076c YDL185w1 YBR015c YBL007c YOL109w YGL027c YBL101c YNL243w YLR433c YPR165w YGR282c YJR075w YDL103c	214	3.49	0.851003	1
42.02 eukaryotic plasma membrane	2	0.23	YOL109w YOR165w	6	0.09	2.55556	0.19342
42.04 cytoskeleton/structural proteins	38	4.52	YLR305c YIL033c YLR429w YDR212w YIL142w YHR107c YNL243w YKL212w YLR175w YOR122c YFL037w YCR088w YDR129c YJL014w YNL079c YNL138w YOR370c YBL007c YJR064w YDL225w YDR388w YGL019w YLR206w YJR065c YMR092c YDR150w YJL020c YBR234c YPL032c YER149c YOR043w YAL041w YIL035c YPR165w YDL143w YFL039c YJR076c YNL298w	252	4.11	1.09976	0.284503
42.04.03 actin cytoskeleton	16	1.9	YBR234c YNL243w YJR065c YER149c YMR092c YOR122c YLR305c YLR206w YCR088w YPR165w YDR129c YBL007c YJL020c YLR429w YNL079c YOR043w	96	1.56	1.21795	0.235932
42.04.05 microtubule cytoskeleton	2	0.23	YDR150w YLR429w	47	0.76	0.302632	1
42.08 Golgi	1	0.11	YPR173c	8	0.13	0.846154	1
42.10 nucleus	13	1.54	YCL011c YMR129w YJL148w YFL039c YFR002w YJL076w YJL034w YBL032w YFL037w YLR150w YNR016c YNL189w YLR293c	149	2.43	0.633745	1
42.10.03 organization of chromosome structure	4	0.47	YBL032w YFL039c YLR150w YCL011c	90	1.46	0.321918	1
42.10.05 nuclear membrane	3	0.35	YFR002w YMR129w YNR016c	30	0.48	0.729167	1
42.10.07 nucleolus	1	0.11	YJL076w	1	0.01	11	0.137031
42.16 mitochondrion	20	2.38	YPR004c YHL004w YKR066c YGR084c YDL006w YDL178w YNL026w YMR072w YNL137c YKL148c YLL001w YGR220c YDR322w YNR001c YKL170w YDR194c YOR374w YMR012w YDL198c YPL262w	171	2.78	0.856115	1
42.19 peroxisome	5	0.59	YPR128c YGL115w YKR001c YOL147c YNL329c	35	0.57	1.03509	0.534138
42.22 endosome	1	0.11	YLR309c	1	0.01	11	0.137031
42.25 vacuole or lysosome	5	0.59	YOR326w YJL012c YPR173c YFL004w YNL015w	44	0.71	0.830986	1
42.29 bud / growth tip	8	0.95	YPR165w YOR198c YFL039c YNL298w YAL041w YOR326w YNL079c YBR267w	30	0.48	1.97917	0.0441409
43 CELL TYPE DIFFERENTIATION	60	7.14	YNL142w YPL032c YDL006w YLR429w YLR206w YJR075w YBR234c YHR135c YER133w YGR214w YNL079c YBR078w YDR516c YOR361c YPL240c YNL098c YOR198c YOR326w YPL154c YDR129c YPR165w YML052w YNL330c YFL039c YOR370c YBL007c YGL019w YGL173c YJR076c YMR079w YDL225w YIL035c YJL164c YNL298w YLR330w YNL307c YOL139c YKL181w YLR025w YER027c YIL033c YMR092c YNL138w YEL060c YHR107c YOL004w YIL124w YAL041w YBL015w YER149c…	452	7.37	0.968792	1
43.01 fungal/microorganismic cell type differentiation	60	7.14	YNL330c YPL203w YMR092c YGL173c YDR129c YMR079w YNL298w YFL039c YJR075w YPL240c YBL007c YLR025w YER125w YKL181w YNL079c YDR388w YGL019w YPL032c YNL307c YJL164c YGR214w YOL004w YAL041w YMR263w YDL006w YER149c YLR028c YOR198c YBR078w YOR326w YLR206w YHR107c YER027c YNL142w YNL243w YBL015w YCR088w YOL139c YIL124w YDR516c YPL154c YER012w YNL138w YER133w YJR076c YLR330w YOR361c YBR234c YML052w YHR135c…	452	7.37	0.968792	1
43.01.03 fungal and other eukaryotic cell type differentiation	60	7.14	YBL007c YLR025w YNL138w YPL240c YER027c YHR107c YOL004w YBR078w YDR129c YPL203w YNL330c YMR263w YMR092c YOR361c YAL041w YMR079w YNL142w YGR214w YDL006w YJR076c YIL035c YBR234c YEL060c YLR330w YPL154c YER012w YFL039c YJL164c YNL307c YOR326w YER149c YER177w YLR206w YER125w YGL019w YPL032c YPR165w YBL015w YDR388w YNL079c YDL225w YGL173c YML052w YHR135c YNL243w YIL124w YCR088w YLR028c YOL139c YJR075w…	452	7.37	0.968792	1
43.01.03.05 budding, cell polarity and filament formation	41	4.88	YPL032c YPL203w YIL033c YMR092c YDL225w YPR165w YOR326w YHR135c YAL041w YJL164c YNL243w YFL039c YIL035c YNL298w YGR214w YER027c YDL006w YNL079c YNL098c YER149c YGL019w YBL007c YER177w YCR088w YKL181w YJR075w YBR234c YLR206w YOR122c YHR107c YOR198c YDR129c YDR388w YGL173c YNL138w YNL142w YOR370c YJR076c YER133w YLR330w YLR429w	313	5.1	0.956863	1
43.01.03.06 hyphae formation	1	0.11	YBL015w	2	0.03	3.66667	0.255304
43.01.03.09 development of asco- basidio- or zygospore	23	2.73	YLR330w YML052w YNL330c YMR263w YNL098c YPL154c YOR361c YER012w YIL033c YBR078w YFL039c YMR079w YER125w YPL240c YOL004w YER177w YIL124w YNL307c YLR028c YOL139c YDR516c YEL060c YLR025w	167	2.72	1.00368	0.524515
99 UNCLASSIFIED PROTEINS	56	6.66	YCL026c-b YKL065c YKL069w YDR233c YDR049w YPL225w YBR025c YNL200c YER067w YMR315w YPL247c YDL204w YIL165c YMR110c YMR027w YKL151c YPR174c YLR262c-a YNL149c YIL108w YOR007c YMR125w1 YJL171c YKL094w YPR148c YHL021c YLR455w YMR099c YDR056c YMR125w2 YOR173w YLR077w YMR196w YPL267w YLR114c YFR044c YOL098c YGL196w YGR189c YBR280c YHR049w YIR003w YOR141c YPL260w YJL123c YGR001c YLL029w YNL010w YNL212w Y…	1393	22.7	0.293392	1

## Sheet: UP regulated functional cat
The comparison is done to Saccharomyces_cerevisiae containing 6130 annotated genes.
114 out of 116 genes are found: (SCY_1267 and SCY_4744 are not found in MIPS)
YDR044w YDR300c YFL016c YFR015c YHL004w YHR104w YJR103w YLR231c YLR270w YNL104c YNL209w YNL220w YPR035w YBR072w YBR145w YDL204w YDR001c YER133w YGL043w YHR216w YJL052w YKL103c YKL150w YML131w YMR093w YOR117w YOR270c YPL171c YAL005c YBR035c YBR127c YDL052c YEL011w YGR019w YHL021c YJR047c YKL182w YLR056w YML030w YOR173w YBR126c YDR342c YGL040c YGR060w YHR007c YKL016c YLR447c YMR092c YMR315w YNR016c…
FUNCTIONAL CATEGORY	abs SET	rel SET	genes SET	abs GENOME	rel GENOME	rel SET/rel GENOME	P-VALUE
01 METABOLISM	78	68.4	YGL040c YNL220w YPL231w YNL209w YBR145w YFR015c YHR183w YLR305c YGR019w YLR056w YOR270c YPR160w YBR299w YGL126w YKL035w YDR074w YGR060w YPL203w YPR035w YJR103w YPR183w YNL329c YLR231c YLL026w YML042w YGL055w YJL164c YOL086c YDL178w YLR354c YDR300c YDR307w YEL011w YJL026w YKL126w YNR073c YDR001c YHR216w YKL150w YDL052c YLR270w YML131w YOR117w YOR374w YLL034c YNR016c YOR370c YBL015w YGR286c YBR056w…	1514	24.6	2.78049	3.66007e-23		1000
01.01 amino acid metabolism	8	7.01	YOL058w YPR035w YNL104c YFR025c YGR019w YKL182w YLR231c YDR300c	243	3.96	1.7702	0.08205		0
01.01.03 assimilation of ammonia, metabolism of the glutamate group	4	3.5	YOL058w YKL182w YDR300c YPR035w	47	0.76	4.60526	0.0109418		0
01.01.03.01 metabolism of glutamine	2	1.75	YPR035w YKL182w	6	0.09	19.4444	0.00489749		1000
01.01.03.01.01 biosynthesis of glutamine	1	0.87	YPR035w	2	0.03	29	0.0368513		0
01.01.03.01.02 degradation of glutamine	1	0.87	YKL182w	4	0.06	14.5	0.072356		0
01.01.03.02 metabolism of glutamate	2	1.75	YPR035w YKL182w	23	0.37	4.72973	0.0673095		0
01.01.03.02.02 degradation of glutamate	1	0.87	YKL182w	4	0.06	14.5	0.072356		0
01.01.03.03 metabolism of proline	1	0.87	YDR300c	7	0.11	7.90909	0.123195		0
01.01.03.03.01 biosynthesis of proline	1	0.87	YDR300c	3	0.04	21.75	0.0547688		0
01.01.03.05 metabolism of arginine	1	0.87	YOL058w	21	0.34	2.55882	0.32623		0
01.01.03.05.01 biosynthesis of arginine	1	0.87	YOL058w	12	0.19	4.57895	0.201859		0
01.01.05 metabolism of urea cycle, creatine and polyamines	1	0.87	YOL058w	15	0.24	3.625	0.245657		0
01.01.05.03 metabolism of urea (urea cycle)	1	0.87	YOL058w	6	0.09	9.66667	0.106563		0
01.01.06 metabolism of the aspartate family	1	0.87	YOL058w	66	1.07	0.813084	1		0
01.01.06.01 metabolism of aspartate	1	0.87	YOL058w	9	0.14	6.21429	0.155542		0
01.01.09 metabolism of the cysteine - aromatic group	2	1.75	YLR231c YFR025c	80	1.3	1.34615	0.440655		0
01.01.09.06 metabolism of tryptophan	1	0.87	YLR231c	20	0.32	2.71875	0.31342		0
01.01.09.07 metabolism of histidine	1	0.87	YFR025c	18	0.29	3	0.287071		0
01.01.09.07.01 biosynthesis of histidine	1	0.87	YFR025c	15	0.24	3.625	0.245657		0
01.01.11 metabolism of the pyruvate family (alanine, isoleucine, leucine, valine) and D-alanine	1	0.87	YNL104c	19	0.3	2.9	0.300368		0
01.01.11.04 metabolism of leucine	1	0.87	YNL104c	10	0.16	5.4375	0.17127		0
01.01.11.04.01 biosynthesis of leucine	1	0.87	YNL104c	8	0.13	6.69231	0.139519		0
01.02 nitrogen, sulfur and selenium metabolism	3	2.63	YPR035w YGR019w YOL058w	97	1.58	1.66456	0.269453		0
01.02.07 regulation of nitrogen, sulfur and selenium metabolism	1	0.87	YGR019w	31	0.5	1.74	0.441991		0
01.03 nucleotide/nucleoside/nucleobase metabolism	6	5.26	YHR216w YJR103w YNL220w YDL125c YLR270w YJL026w	224	3.65	1.4411	0.237366		0
01.03.01 purin nucleotide/nucleoside/nucleobase metabolism	2	1.75	YHR216w YNL220w	61	0.99	1.76768	0.314217		0
01.03.01.03 purine nucleotide/nucleoside/nucleobase anabolism	2	1.75	YHR216w YNL220w	29	0.47	3.7234	0.100611		0
01.03.04 pyrimidine nucleotide/nucleoside/nucleobase metabolism	1	0.87	YJR103w	48	0.78	1.11538	0.595284		0
01.03.07 deoxyribonucleotide metabolism	1	0.87	YJL026w	12	0.19	4.57895	0.201859		0
01.03.16 polynucleotide degradation	1	0.87	YLR270w	86	1.4	0.621429	1		0
01.03.16.01 RNA degradation	1	0.87	YLR270w	51	0.83	1.04819	0.617621		0
01.04 phosphate metabolism	21	18.4	YLL034c YJL164c YKL035w YDR258c YIL035c YOR270c YKL126w YNL329c YAL005c YDR300c YPL203w YDR091c YFR053c YNL209w YDR074w YER133w YCL040w YLR305c YOR117w YFR025c YLL026w	418	6.81	2.70191	2.23701e-05		1000
01.05 C-compound and carbohydrate metabolism	35	30.7	YCL040w YDR516c YBR145w YDR307w YFL014w YBL015w YIL124w YLR258w YBR056w YEL011w YBR126c YOL086c YPR160w YHR104w YPR035w YJL052w YBR299w YML100w YDL178w YHR183w YDR074w YFR053c YIL125w YOR374w YKL035w YPR183w YDR001c YGR019w YNR071c YPR184w YNR073c YFR015c YMR105c YER133w YLR354c	505	8.23	3.73026	2.13209e-12		1000
01.05.02 sugar, glucoside, polyol and carboxylate metabolism	10	8.77	YBR126c YJL052w YMR105c YIL125w YDR001c YML100w YBR299w YHR104w YLR354c YKL035w	81	1.32	6.64394	2.06428e-06		1000
01.05.02.04 sugar, glucoside, polyol and carboxylate anabolism	7	6.14	YDR001c YKL035w YML100w YBR126c YBR299w YLR354c YMR105c	35	0.57	10.7719	2.79638e-06		1000
01.05.02.07 sugar, glucoside, polyol and carboxylate catabolism	9	7.89	YDR001c YBR299w YIL125w YLR354c YBR126c YJL052w YMR105c YHR104w YKL035w	79	1.28	6.16406	1.34176e-05		1000
01.05.03 polysaccharide metabolism	7	6.14	YEL011w YPR035w YPR184w YFR015c YPR160w YPR183w YLR258w	65	1.06	5.79245	0.000182783		1000
01.05.03.01 glycogen metabolism	2	1.75	YFR015c YLR258w	5	0.08	21.875	0.00330509		1000
01.05.03.01.04 glycogen anabolism	2	1.75	YFR015c YLR258w	5	0.08	21.875	0.00330509		1000
01.05.03.02 peptidoglycan metabolism	2	1.75	YPR183w YPR035w	17	0.27	6.48148	0.0388704		0
01.05.03.02.04 peptidoglycan anabolism	2	1.75	YPR035w YPR183w	17	0.27	6.48148	0.0388704		0
01.05.06 C-2 compound and organic acid metabolism	1	0.87	YOR374w	9	0.14	6.21429	0.155542		0
01.05.06.07 C-2 compound and organic acid catabolism	1	0.87	YOR374w	9	0.14	6.21429	0.155542		0
01.05.09 aminosaccharide metabolism	1	0.87	YMR105c	6	0.09	9.66667	0.106563		0
01.05.09.04 aminosaccharide anabolism	1	0.87	YMR105c	6	0.09	9.66667	0.106563		0
01.05.09.07 aminosaccharide catabolism	1	0.87	YMR105c	6	0.09	9.66667	0.106563		0
01.05.25 regulation of C-compound and carbohydrate metabolism	3	2.63	YER133w YBR126c YLR258w	127	2.07	1.27053	0.422128		0
01.06 lipid, fatty acid and isoprenoid metabolism	22	19.2	YLR305c YML126c YPR183w YHR007c YLR056w YML042w YBR035c YGL126w YKL182w YDL052c YPL231w YKL150w YGR060w YIL124w YKL126w YBL015w YFL014w YML131w YGL055w YJR103w YNR016c YOR370c	286	4.66	4.12017	8.71472e-09		1000
01.06.02 membrane lipid metabolism	4	3.5	YPR183w YIL124w YJR103w YLR305c	82	1.33	2.63158	0.0657476		0
01.06.02.01 phospholipid metabolism	4	3.5	YLR305c YPR183w YIL124w YJR103w	68	1.1	3.18182	0.0371886		0
01.06.05 fatty acid metabolism	4	3.5	YKL182w YPL231w YNR016c YGL055w	24	0.39	8.97436	0.000904448		1000
01.06.06 isoprenoid metabolism	5	4.38	YGR060w YLR056w YHR007c YML126c YKL150w	41	0.66	6.63636	0.000894769		1000
01.06.06.11 tetracyclic and pentacyclic triterpenes (cholesterin, steroids and hopanoids) metabolism	5	4.38	YLR056w YML126c YKL150w YHR007c YGR060w	36	0.58	7.55172	0.000484656		1000
01.06.10 regulation of lipid, fatty acid and isoprenoid metabolism	1	0.87	YBL015w	26	0.42	2.07143	0.386812		0
01.07 metabolism of vitamins, cofactors, and prosthetic groups	7	6.14	YGR286c YBL015w YDR044w YPL231w YBR035c YLR231c YGL040c	164	2.67	2.29963	0.0325729		0
01.07.01 biosynthesis of vitamins, cofactors, and prosthetic groups	6	5.26	YGR286c YLR231c YDR044w YBR035c YPL231w YGL040c	110	1.79	2.93855	0.0162282		0
01.20 secondary metabolism	5	4.38	YDR044w YML042w YHR104w YGL040c YOL058w	78	1.27	3.44882	0.0146493		0
01.20.17 metabolism of secondary products derived from primary amino acids	1	0.87	YML042w	19	0.3	2.9	0.300368		0
01.20.17.01 metabolism of nonprotein amino acids	1	0.87	YML042w	10	0.16	5.4375	0.17127		0
01.20.19 metabolism of secondary products derived from glycine, L-serine and L-alanine	2	1.75	YGL040c YDR044w	19	0.3	5.83333	0.0477166		0
01.20.19.01 metabolism of porphyrins	2	1.75	YGL040c YDR044w	15	0.24	7.29167	0.0307403		0
02 ENERGY	27	23.6	YLR354c YPR184w YMR105c YER133w YKL150w YML100w YKL016c YLR258w YCL040w YJL052w YOL086c YPR160w YDL178w YDR074w YBR145w YHR183w YDR001c YFR015c YIL125w YNR034w YFR053c YOR374w YBR126c YEL011w YKL035w YBR299w YPL171c	367	5.98	3.94649	3.42783e-10		1000
02.01 glycolysis and gluconeogenesis	4	3.5	YMR105c YJL052w YCL040w YFR053c	59	0.96	3.64583	0.0235749		0
02.01.03 regulation of glycolysis and gluconeogenesis	1	0.87	YFR053c	19	0.3	2.9	0.300368		0
02.07 pentose-phosphate pathway	4	3.5	YHR183w YLR354c YNR034w YMR105c	24	0.39	8.97436	0.000904448		1000
02.10 tricarboxylic-acid pathway (citrate cycle, Krebs cycle, TCA cycle)	1	0.87	YIL125w	31	0.5	1.74	0.441991		0
02.11 electron transport and membrane-associated energy conservation	2	1.75	YKL150w YKL016c	61	0.99	1.76768	0.314217		0
02.13 respiration	3	2.63	YOR374w YKL150w YKL016c	138	2.25	1.16889	0.476039		0
02.16 fermentation	4	3.5	YDL178w YBR145w YOR374w YOL086c	47	0.76	4.60526	0.0109418		0
02.16.01 alcohol fermentation	3	2.63	YOL086c YBR145w YOR374w	13	0.21	12.5238	0.00156386		1000
02.16.03 lactate fermentation	1	0.87	YDL178w	4	0.06	14.5	0.072356		0
02.19 metabolism of energy reserves (e.g. glycogen, trehalose)	13	11.4	YDR001c YDR074w YFR015c YPR160w YER133w YPR184w YLR258w YBR299w YKL035w YML100w YEL011w YBR126c YMR105c	56	0.91	12.5275	1.53864e-11		1000
02.45 energy conversion and regeneration	2	1.75	YPL171c YKL016c	44	0.71	2.46479	0.196894		0
02.45.15 energy generation (e.g. ATP synthase)	1	0.87	YKL016c	21	0.34	2.55882	0.32623		0
10 CELL CYCLE AND DNA PROCESSING	8	7.01	YLR178c YGL043w YIL035c YJL026w YLL034c YLR305c YER133w YFL014w	1012	16.5	0.424848	0.999248		0
10.01 DNA processing	4	3.5	YFL014w YJL026w YGL043w YLL034c	520	8.48	0.412736	0.989947		0
10.01.02 DNA topology	1	0.87	YLL034c	54	0.88	0.988636	1		0
10.01.03 DNA synthesis and replication	1	0.87	YJL026w	138	2.25	0.386667	0.927214		0
10.01.05 DNA recombination and DNA repair	2	1.75	YGL043w YFL014w	252	4.11	0.425791	0.952269		0
10.01.05.01 DNA repair	1	0.87	YFL014w	159	2.59	0.335907	0.951408		0
10.01.05.03 DNA recombination	1	0.87	YGL043w	91	1.48	0.587838	1		0
10.01.05.03.01 meiotic recombination	1	0.87	YGL043w	39	0.63	1.38095	0.520214		0
10.03 cell cycle	4	3.5	YER133w YLR305c YIL035c YLR178c	653	10.6	0.330189	0.998735		0
10.03.01 mitotic cell cycle and cell cycle control	4	3.5	YER133w YLR305c YIL035c YLR178c	447	7.29	0.48011	0.971304		0
10.03.01.01 mitotic cell cycle	1	0.87	YIL035c	165	2.69	0.32342	0.956717		0
10.03.01.01.03 G1/S transition of mitotic cell cycle	1	0.87	YIL035c	37	0.6	1.45	0.501742		0
10.03.01.01.09 G2/M transition of mitotic cell cycle	1	0.87	YIL035c	50	0.81	1.07407	0.610315		0
10.03.01.03 cell cycle checkpoints (checkpoints of morphogenesis, DNA-damage,-replication, mitotic phase and spindle)	1	0.87	YER133w	67	1.09	0.798165	1		0
10.03.02 meiosis	1	0.87	YER133w	161	2.62	0.332061	0.953246		0
11 TRANSCRIPTION	8	7.01	YPL203w YGL043w YIL035c YER133w YJL164c YNR034w YNL239w YMR093w	1077	17.5	0.400571	0.999716		0
11.02 RNA synthesis	6	5.26	YGL043w YER133w YPL203w YIL035c YNL239w YJL164c	634	10.3	0.51068	0.982486		0
11.02.01 rRNA synthesis	1	0.87	YIL035c	83	1.35	0.644444	1		0
11.02.02 tRNA synthesis	1	0.87	YIL035c	38	0.61	1.42623	0.511064		0
11.02.03 mRNA synthesis	5	4.38	YER133w YNL239w YJL164c YPL203w YGL043w	576	9.39	0.466454	0.986043		0
11.02.03.01 general transcription activities	2	1.75	YER133w YGL043w	235	3.83	0.456919	0.937338		0
11.02.03.01.04 transcription elongation	1	0.87	YGL043w	31	0.5	1.74	0.441991		0
11.02.03.01.07 transcription termination	1	0.87	YER133w	14	0.22	3.95455	0.231329		0
11.02.03.04 transcriptional control	3	2.63	YJL164c YPL203w YNL239w	495	8.07	0.325898	0.996117		0
11.04 RNA processing	3	2.63	YMR093w YER133w YNR034w	436	7.11	0.369902	0.989932		0
11.04.01 rRNA processing	2	1.75	YER133w YMR093w	205	3.34	0.523952	0.899821		0
11.04.02 tRNA processing	1	0.87	YNR034w	47	0.76	1.14474	0.587554		0
12 PROTEIN SYNTHESIS	7	6.14	YHL004w YGR220c YDR091c YER133w YNL209w YJR047c YLL034c	480	7.83	0.784163	0.800059		0
12.01 ribosome biogenesis	4	3.5	YLL034c YDR091c YHL004w YGR220c	310	5.05	0.693069	0.836249		0
12.01.01 ribosomal proteins	3	2.63	YDR091c YGR220c YHL004w	246	4.01	0.65586	0.842877		0
12.04 translation	3	2.63	YDR091c YGR220c YJR047c	88	1.43	1.83916	0.224491		0
12.04.01 translation initiation	2	1.75	YDR091c YJR047c	40	0.65	2.69231	0.170004		0
12.04.02 translation elongation	1	0.87	YGR220c	21	0.34	2.55882	0.32623		0
12.07 translational control	1	0.87	YER133w	55	0.89	0.977528	1		0
14 PROTEIN FATE (folding, modification, destination)	29	25.4	YPL154c YOR370c YIL035c YBR072w YDR258c YLR178c YOR117w YDR307w YNL329c YAL005c YKL016c YNL239w YOR270c YDR335w YPL231w YFL016c YNR016c YER133w YJL164c YLR447c YKL103c YPR183w YKL035w YKL054c YLR208w YNR051c YPL203w YLL026w YKL126w	1154	18.8	1.35106	0.0480783		0
14.01 protein folding and stabilization	5	4.38	YAL005c YDR258c YFL016c YBR072w YLL026w	93	1.51	2.90066	0.0290099		0
14.04 protein targeting, sorting and translocation	5	4.38	YDR258c YOR270c YDR335w YNR016c YAL005c	280	4.56	0.960526	0.601697		0
14.07 protein modification	14	12.2	YNR051c YKL126w YOR370c YJL164c YPL203w YDR307w YPL154c YPL231w YKL103c YPR183w YIL035c YOR117w YKL035w YER133w	616	10	1.22	0.252527		0
14.07.01 modification with fatty acids (e.g. myristylation, palmitylation, farnesylation)	1	0.87	YPR183w	33	0.53	1.64151	0.462657		0
14.07.02 modification with sugar residues (e.g. glycosylation, deglycosylation)	2	1.75	YPR183w YKL035w	69	1.12	1.5625	0.36869		0
14.07.02.01 O-directed glycosylation, deglycosylation	1	0.87	YPR183w	15	0.24	3.625	0.245657		0
14.07.02.02 N-directed glycosylation, deglycosylation	1	0.87	YPR183w	43	0.7	1.24286	0.555145		0
14.07.03 modification by phosphorylation, dephosphorylation, autophosphorylation	5	4.38	YIL035c YJL164c YKL126w YER133w YPL203w	186	3.03	1.44554	0.264226		0
14.07.05 modification by ubiquitination, deubiquitination	1	0.87	YNR051c	79	1.28	0.679688	1		0
14.07.11 protein processing (proteolytic)	3	2.63	YOR117w YKL103c YPL154c	89	1.45	1.81379	0.229415		0
14.10 assembly of protein complexes	5	4.38	YOR270c YKL016c YNL329c YLR447c YPL231w	199	3.24	1.35185	0.311339		0
14.13 protein/peptide degradation	8	7.01	YNL239w YKL054c YPL154c YLR178c YFL016c YLR208w YOR117w YKL103c	256	4.17	1.68106	0.103099		0
14.13.01 cytoplasmic and nuclear protein degradation	6	5.26	YLR208w YPL154c YKL054c YNL239w YOR117w YKL103c	188	3.06	1.71895	0.136867		0
14.13.01.01 proteasomal degradation (ubiquitin/proteasomal pathway)	3	2.63	YKL054c YLR208w YOR117w	128	2.08	1.26442	0.42711		0
14.13.04 lysosomal and vacuolar protein degradation	2	1.75	YKL103c YPL154c	26	0.42	4.16667	0.0834421		0
14.13.04.02 vacuolar protein degradation	2	1.75	YPL154c YKL103c	11	0.17	10.2941	0.0168987		0
16 PROTEIN WITH BINDING FUNCTION OR COFACTOR REQUIREMENT (structural or catalytic)	26	22.8	YDR091c YHL004w YLL034c YPL171c YOR117w YHR183w YDL125c YIL125w YDR258c YNL209w YBR072w YKL150w YAL005c YMR092c YLL026w YKL016c YDL178w YLR178c YNL239w YJL164c YMR175w YDR335w YFL016c YMR093w YNL329c YPL203w	1049	17.1	1.33333	0.0699564		0
16.01 protein binding	9	7.89	YDL178w YAL005c YFL016c YDR258c YDR335w YNL209w YMR092c YBR072w YLL026w	392	6.39	1.23474	0.305144		0
16.03 nucleic acid binding	2	1.75	YHL004w YMR093w	341	5.56	0.314748	0.989188		0
16.03.03 RNA binding	2	1.75	YHL004w YMR093w	190	3.09	0.566343	0.87409		0
16.07 structural protein binding	1	0.87	YKL016c	56	0.91	0.956044	1		0
16.09 lipid binding	2	1.75	YMR175w YLR178c	17	0.27	6.48148	0.0388704		0
16.19 nucleotide/nucleoside/nucleobase binding	12	10.5	YAL005c YLL034c YPL203w YDL125c YJL164c YLL026w YNL329c YDR258c YOR117w YDR091c YNL209w YNL239w	225	3.67	2.86104	0.000897458		1000
16.19.01 cyclic nucleotide binding (cAMP, cGMP, etc.)	2	1.75	YJL164c YPL203w	4	0.06	29.1667	0.00200745		1000
16.19.03 ATP binding	8	7.01	YAL005c YDR091c YLL026w YDR258c YLL034c YNL209w YNL329c YOR117w	191	3.11	2.25402	0.025369		0
16.21 complex cofactor/cosubstrate/vitamine binding	4	3.5	YKL150w YIL125w YHR183w YPL171c	58	0.94	3.7234	0.0222875		0
16.21.05 FAD/FMN binding	2	1.75	YKL150w YPL171c	8	0.13	13.4615	0.00892197		1000
16.21.07 NAD/NADP binding	1	0.87	YHR183w	36	0.58	1.5	0.492243		0
16.21.11 thiamine pyrophosphate binding	1	0.87	YIL125w	1	0.01	87	0.0185971		0
18 REGULATION OF METABOLISM AND PROTEIN FUNCTION	2	1.75	YLR178c YML100w	253	4.12	0.424757	0.953034		0
18.02 regulation of protein activity	2	1.75	YML100w YLR178c	241	3.93	0.445293	0.94305		0
18.02.01 enzymatic activity regulation / enzyme regulator	2	1.75	YLR178c YML100w	180	2.93	0.59727	0.853726		0
18.02.01.02 enzyme inhibitor	1	0.87	YLR178c	35	0.57	1.52632	0.482565		0
18.02.01.02.03 protease inhibitor	1	0.87	YLR178c	5	0.08	10.875	0.0896187		0
20 CELLULAR TRANSPORT, TRANSPORT FACILITIES AND TRANSPORT ROUTES	20	17.5	YBR127c YDR343c YPR036w YAL005c YNR016c YDR342c YDR335w YML042w YLL034c YKL150w YCL040w YLR447c YDR091c YKL126w YKL016c YPL171c YOR270c YDR258c YLR208w YOR370c	1038	16.9	1.0355	0.4696		0
20.01 transported compounds (substrates)	14	12.2	YKL016c YBR127c YPL171c YPR036w YKL150w YDR342c YOR370c YML042w YDR335w YDR343c YCL040w YLR447c YOR270c YDR258c	585	9.54	1.27883	0.19586		0
20.01.01 ion transport	5	4.38	YKL016c YOR270c YPR036w YLR447c YBR127c	149	2.43	1.80247	0.143665		0
20.01.01.01 cation transport (H+, Na+, K+, Ca2+ , NH4+, etc.)	5	4.38	YBR127c YPR036w YLR447c YKL016c YOR270c	122	1.99	2.20101	0.076297		0
20.01.03 C-compound and carbohydrate transport	4	3.5	YCL040w YDR343c YML042w YDR342c	63	1.02	3.43137	0.0291711		0
20.01.03.01 sugar transport	2	1.75	YDR343c YDR342c	29	0.47	3.7234	0.100611		0
20.01.10 protein transport	3	2.63	YDR258c YDR335w YOR370c	140	2.28	1.15351	0.485604		0
20.01.15 electron transport	7	6.14	YPL171c YKL150w YBR127c YPR036w YKL016c YLR447c YOR270c	83	1.35	4.54815	0.000828044		1000
20.03 transport facilities	6	5.26	YKL016c YLR447c YDR091c YBR127c YPR036w YOR270c	196	3.19	1.6489	0.157182		0
20.03.22 transport ATPases	5	4.38	YLR447c YBR127c YOR270c YKL016c YPR036w	54	0.88	4.97727	0.0031177		1000
20.03.25 ABC transporters	1	0.87	YDR091c	28	0.45	1.93333	0.409504		0
20.09 transport routes	16	14	YBR127c YOR270c YCL040w YAL005c YML042w YLR447c YDR342c YDR343c YKL016c YLR208w YKL126w YNR016c YDR335w YLL034c YDR258c YPR036w	713	11.6	1.2069	0.247882		0
20.09.01 nuclear transport	4	3.5	YAL005c YLL034c YNR016c YDR335w	85	1.38	2.53623	0.0730216		0
20.09.03 peroxisomal transport	1	0.87	YML042w	19	0.3	2.9	0.300368		0
20.09.04 mitochondrial transport	3	2.63	YDR258c YKL016c YML042w	104	1.69	1.55621	0.305111		0
20.09.05 non-vesicular ER transport	1	0.87	YAL005c	15	0.24	3.625	0.245657		0
20.09.07 vesicular transport (Golgi network, etc.)	1	0.87	YLR208w	200	3.26	0.266871	0.978014		0
20.09.07.03 ER to Golgi transport	1	0.87	YLR208w	70	1.14	0.763158	1		0
20.09.07.25 vesicle formation	1	0.87	YLR208w	10	0.16	5.4375	0.17127		0
20.09.13 vacuolar/lysosomal transport	4	3.5	YOR270c YLR447c YBR127c YPR036w	154	2.51	1.39442	0.321567		0
20.09.18 cellular import	4	3.5	YKL126w YDR343c YDR342c YCL040w	150	2.44	1.43443	0.30464		0
20.09.18.09 vesicular cellular import	1	0.87	YKL126w	59	0.96	0.90625	1		0
20.09.18.09.01 endocytosis	1	0.87	YKL126w	59	0.96	0.90625	1		0
30 CELLULAR COMMUNICATION/SIGNAL TRANSDUCTION MECHANISM	4	3.5	YOR370c YPL203w YLR305c YJL164c	234	3.81	0.918635	0.638954		0
30.01 cellular signalling	4	3.5	YLR305c YOR370c YPL203w YJL164c	199	3.24	1.08025	0.509764		0
30.01.05 enzyme mediated signal transduction	4	3.5	YPL203w YLR305c YJL164c YOR370c	133	2.16	1.62037	0.234396		0
30.01.05.01 protein kinase	1	0.87	YLR305c	57	0.92	0.945652	1		0
30.01.05.01.03 MAPKKK cascade	1	0.87	YLR305c	27	0.44	1.97727	0.398264		0
30.01.05.05 G-protein mediated signal transduction	3	2.63	YJL164c YOR370c YPL203w	69	1.12	2.34821	0.136529		0
30.01.05.05.01 small GTPase mediated signal transduction	3	2.63	YJL164c YPL203w YOR370c	58	0.94	2.79787	0.0927106		0
30.01.09 second messenger mediated signal transduction	3	2.63	YPL203w YLR305c YJL164c	47	0.76	3.46053	0.0562674		0
30.01.09.07 cAMP/cGMP mediated signal transduction	2	1.75	YJL164c YPL203w	12	0.19	9.21053	0.0200346		0
30.01.09.11 polyphosphoinositol mediated signal transduction	1	0.87	YLR305c	20	0.32	2.71875	0.31342		0
32 CELL RESCUE, DEFENSE AND VIRULENCE	23	20.1	YDR032c YAL005c YHR007c YBR072w YKL054c YDR001c YIL035c YNL239w YPL154c YFL016c YML100w YBR145w YER133w YLL026w YMR175w YHR104w YKL150w YDR258c YMR092c YBR126c YDR074w YNL209w YFL014w	554	9.03	2.22591	0.000172514		1000
32.01 stress response	20	17.5	YMR175w YBR126c YNL209w YDR074w YKL150w YBR072w YFL016c YDR258c YDR032c YML100w YDR001c YFL014w YLL026w YPL154c YKL054c YER133w YAL005c YMR092c YIL035c YHR104w	450	7.34	2.3842	0.000199418		1000
32.01.01 oxidative stress response	3	2.63	YKL150w YDR032c YFL014w	55	0.89	2.95506	0.0819712		0
32.01.03 osmotic and salt stress response	3	2.63	YMR092c YMR175w YFL014w	59	0.96	2.73958	0.0964143		0
32.01.05 heat shock response	3	2.63	YER133w YFL014w YHR104w	20	0.32	8.21875	0.00567007		1000
32.01.07 unfolded protein response (e.g. ER quality control)	5	4.38	YAL005c YFL016c YDR258c YBR072w YNL209w	69	1.12	3.91071	0.00889256		1000
32.01.09 DNA damage response	2	1.75	YIL035c YKL054c	77	1.25	1.4	0.421442		0
32.01.11 nutrient starvation response	1	0.87	YPL154c	15	0.24	3.625	0.245657		0
32.05 disease, virulence and defense	1	0.87	YNL239w	35	0.57	1.52632	0.482565		0
32.05.01 resistance proteins	1	0.87	YNL239w	33	0.53	1.64151	0.462657		0
32.05.01.01 antibiotic resistance	1	0.87	YNL239w	2	0.03	29	0.0368513		0
32.07 detoxification	3	2.63	YHR007c YBR145w YNL239w	117	1.9	1.38421	0.371649		0
32.07.01 detoxification involving cytochrome P450	1	0.87	YHR007c	4	0.06	14.5	0.072356		0
34 INTERACTION WITH THE ENVIRONMENT	11	9.64	YPR036w YBR127c YDR335w YOR270c YLR178c YPL203w YLR447c YFL014w YER133w YKL016c YIL035c	463	7.55	1.27682	0.241049		0
34.01 homeostasis	6	5.26	YBR127c YKL016c YIL035c YOR270c YLR447c YPR036w	182	2.96	1.77703	0.122514		0
34.01.01 homeostasis of cations	5	4.38	YOR270c YKL016c YBR127c YLR447c YPR036w	162	2.64	1.65909	0.182999		0
34.01.01.03 homeostasis of protons	5	4.38	YBR127c YPR036w YLR447c YKL016c YOR270c	48	0.78	5.61538	0.00184388		1000
34.07 cell adhesion	2	1.75	YIL035c YFL014w	13	0.21	8.33333	0.0233929		0
34.07.01 cell-cell adhesion	1	0.87	YIL035c	10	0.16	5.4375	0.17127		0
34.11 cellular sensing and response to external stimulus	5	4.38	YER133w YLR178c YPL203w YDR335w YFL014w	284	4.63	0.946004	0.61443		0
34.11.03 chemoperception and response	2	1.75	YFL014w YDR335w	240	3.91	0.44757	0.942133		0
34.11.03.07 pheromone response, mating-type determination, sex-specific proteins	1	0.87	YDR335w	189	3.08	0.282468	0.972786		0
34.11.03.13 osmosensing and response	1	0.87	YFL014w	35	0.57	1.52632	0.482565		0
34.11.09 temperature perception and response	2	1.75	YER133w YFL014w	19	0.3	5.83333	0.0477166		0
34.11.12 perception of nutrients and nutritional adaptation	2	1.75	YPL203w YLR178c	33	0.53	3.30189	0.124843		0
40 CELL FATE	4	3.5	YER133w YIL035c YMR092c YOR370c	273	4.45	0.786517	0.754667		0
40.01 cell growth / morphogenesis	4	3.5	YIL035c YMR092c YOR370c YER133w	238	3.88	0.902062	0.65226		0
42 BIOGENESIS OF CELLULAR COMPONENTS	10	8.77	YGR220c YHL004w YOR370c YDL178w YOR374w YNL329c YIL035c YMR092c YNR016c YLR305c	862	14	0.626429	0.968767		0
42.04 cytoskeleton/structural proteins	4	3.5	YLR305c YMR092c YIL035c YOR370c	252	4.11	0.851582	0.696261		0
42.04.03 actin cytoskeleton	2	1.75	YLR305c YMR092c	96	1.56	1.12179	0.536819		0
42.10 nucleus	1	0.87	YNR016c	149	2.43	0.358025	0.941088		0
42.10.05 nuclear membrane	1	0.87	YNR016c	30	0.48	1.8125	0.431364		0
42.16 mitochondrion	4	3.5	YGR220c YHL004w YOR374w YDL178w	171	2.78	1.25899	0.393924		0
42.19 peroxisome	1	0.87	YNL329c	35	0.57	1.52632	0.482565		0
43 CELL TYPE DIFFERENTIATION	10	8.77	YMR092c YER133w YIL124w YDR516c YBL015w YPL203w YPL154c YOR370c YIL035c YJL164c	452	7.37	1.18996	0.330933		0
43.01 fungal/microorganismic cell type differentiation	10	8.77	YPL203w YMR092c YBL015w YIL124w YDR516c YPL154c YER133w YOR370c YJL164c YIL035c	452	7.37	1.18996	0.330933		0
43.01.03 fungal and other eukaryotic cell type differentiation	10	8.77	YBL015w YPL203w YMR092c YIL124w YIL035c YER133w YDR516c YOR370c YPL154c YJL164c	452	7.37	1.18996	0.330933		0
43.01.03.05 budding, cell polarity and filament formation	6	5.26	YPL203w YMR092c YJL164c YIL035c YOR370c YER133w	313	5.1	1.03137	0.529923		0
43.01.03.06 hyphae formation	1	0.87	YBL015w	2	0.03	29	0.0368513		0
43.01.03.09 development of asco- basidio- or zygospore	3	2.63	YIL124w YPL154c YDR516c	167	2.72	0.966912	0.60559		0
99 UNCLASSIFIED PROTEINS	10	8.77	YHL021c YDR056c YOR173w YMR196w YER067w YMR315w YDL204w YMR110c YKL094w YML030w	1393	22.7	0.386344	0.999978		0

## Sheet: DOWN regulated functional cat
The comparison is done to Saccharomyces_cerevisiae containing 6130 annotated genes.
95 out of 95 genes are found:
YDR481c YGL105w YHR064c YKL180w YLR175w YLR309c YMR235c YMR307w YNL061w YNL142w YNL298w YOR198c YPL260w YBR121c YCL011c YDR224c YGR054w YJL123c YNL064c YNL069c YOR042w YOR276w YPR060c YEL034w YEL036c YEL046c YFL045c YGL148w YGR285c YJR064w YNL138w YPL117c YPR041w YBL024w YBR078w YDR408c YGR159c YGR189c YHR049w YJR005w YKL069w YOR283w YPL037c YBR177c YDR019c YER036c YJR014w YPL267w YAL003w YDR385w…
FUNCTIONAL CATEGORY	abs SET	rel SET	genes SET	abs GENOME	rel GENOME	rel SET/rel GENOME	P-VALUE
01 METABOLISM	30	31.5	YOR303w YEL046c YLR180w YMR307w YNL298w YGR155w YNL098c YDR019c YGL148w YJL208c YDR481c YEL036c YIL053w YER036c YNL138w YDR408c YLR175w YLR134w YLR150w YDR234w YFL004w YPR060c YER120w YPL117c YOR283w YPL037c YFL045c YPR069c YBR177c YEL034w	1514	24.6	1.28049	0.0764623
01.01 amino acid metabolism	9	9.47	YLR180w YGL148w YDR234w YGR155w YPR060c YDR019c YOR303w YEL046c YPR069c	243	3.96	2.39141	0.0125614
01.01.03 assimilation of ammonia, metabolism of the glutamate group	1	1.05	YOR303w	47	0.76	1.38158	0.521394
01.01.03.01 metabolism of glutamine	1	1.05	YOR303w	6	0.09	11.6667	0.0894914
01.01.03.01.02 degradation of glutamine	1	1.05	YOR303w	4	0.06	17.5	0.0605785
01.01.03.05 metabolism of arginine	1	1.05	YOR303w	21	0.34	3.08824	0.280024
01.01.03.05.01 biosynthesis of arginine	1	1.05	YOR303w	12	0.19	5.52632	0.171051
01.01.05 metabolism of urea cycle, creatine and polyamines	1	1.05	YPR069c	15	0.24	4.375	0.209076
01.01.05.01 metabolism of polyamines	1	1.05	YPR069c	9	0.14	7.5	0.131218
01.01.05.01.01 biosynthesis of polyamines	1	1.05	YPR069c	3	0.04	26.25	0.0457832
01.01.06 metabolism of the aspartate family	4	4.21	YGR155w YEL046c YDR234w YLR180w	66	1.07	3.93458	0.0187718
01.01.06.04 metabolism of threonine	1	1.05	YEL046c	9	0.14	7.5	0.131218
01.01.06.04.02 degradation of threonine	1	1.05	YEL046c	4	0.06	17.5	0.0605785
01.01.06.05 metabolism of methionine	2	2.10	YLR180w YGR155w	35	0.57	3.68421	0.101757
01.01.06.05.01 biosynthesis of methionine	1	1.05	YGR155w	14	0.22	4.77273	0.196597
01.01.06.05.01.02 degradation of homocysteine	1	1.05	YGR155w	1	0.01	105	0.0154976
01.01.06.06 metabolism of lysine	1	1.05	YDR234w	16	0.26	4.03846	0.221364
01.01.06.06.01 biosynthesis of lysine	1	1.05	YDR234w	10	0.16	6.5625	0.144701
01.01.06.06.01.03 aminoadipic acid pathway	1	1.05	YDR234w	9	0.14	7.5	0.131218
01.01.09 metabolism of the cysteine - aromatic group	5	5.26	YGL148w YPR060c YEL046c YGR155w YDR019c	80	1.3	4.04615	0.00774151
01.01.09.01 metabolism of glycine	2	2.10	YDR019c YEL046c	8	0.13	16.1538	0.00626237
01.01.09.01.01 biosynthesis of glycine	1	1.05	YEL046c	2	0.03	35	0.0307574
01.01.09.01.02 degradation of glycine	1	1.05	YDR019c	6	0.09	11.6667	0.0894914
01.01.09.03 metabolism of cysteine	1	1.05	YGR155w	13	0.21	5	0.183923
01.01.09.03.01 biosynthesis of cysteine	1	1.05	YGR155w	4	0.06	17.5	0.0605785
01.01.09.04 metabolism of phenylalanine	2	2.10	YPR060c YGL148w	17	0.27	7.77778	0.0277869
01.01.09.05 metabolism of tyrosine	2	2.10	YPR060c YGL148w	16	0.26	8.07692	0.0247643
01.01.09.06 metabolism of tryptophan	2	2.10	YPR060c YGL148w	20	0.32	6.5625	0.0376754
01.03 nucleotide/nucleoside/nucleobase metabolism	6	6.31	YNL138w YNL098c YEL034w YLR175w YJL208c YDR408c	224	3.65	1.72877	0.133288
01.03.01 purin nucleotide/nucleoside/nucleobase metabolism	1	1.05	YDR408c	61	0.99	1.06061	0.616142
01.03.01.03 purine nucleotide/nucleoside/nucleobase anabolism	1	1.05	YDR408c	29	0.47	2.23404	0.364913
01.03.04 pyrimidine nucleotide/nucleoside/nucleobase metabolism	1	1.05	YLR175w	48	0.78	1.34615	0.528869
01.03.10 metabolism of cyclic and unusual nucleotides	2	2.10	YLR175w YNL138w	17	0.27	7.77778	0.0277869
01.03.13 regulation of nucleotide/nucleoside/nucleobase metabolism	1	1.05	YNL098c	12	0.19	5.52632	0.171051
01.03.16 polynucleotide degradation	2	2.10	YEL034w YJL208c	86	1.4	1.5	0.386453
01.03.16.01 RNA degradation	1	1.05	YJL208c	51	0.83	1.26506	0.550606
01.03.16.03 DNA degradation	1	1.05	YJL208c	13	0.21	5	0.183923
01.04 phosphate metabolism	5	5.26	YFL004w YNL298w YIL053w YDR481c YER036c	418	6.81	0.772394	0.78583
01.05 C-compound and carbohydrate metabolism	13	13.6	YPL037c YNL098c YDR019c YFL045c YER120w YIL053w YMR307w YOR283w YDR408c YLR180w YEL036c YLR150w YLR134w	505	8.23	1.65249	0.0467123
01.05.02 sugar, glucoside, polyol and carboxylate metabolism	1	1.05	YFL045c	81	1.32	0.795455	1
01.05.02.04 sugar, glucoside, polyol and carboxylate anabolism	1	1.05	YFL045c	35	0.57	1.84211	0.422008
01.05.02.07 sugar, glucoside, polyol and carboxylate catabolism	1	1.05	YFL045c	79	1.28	0.820312	1
01.05.03 polysaccharide metabolism	1	1.05	YMR307w	65	1.06	0.990566	1
01.05.05 C-1 compound metabolism	1	1.05	YDR019c	8	0.13	8.07692	0.117524
01.05.05.07 C-1 compound catabolism	1	1.05	YDR019c	5	0.08	13.125	0.0751467
01.05.13 transfer of activated C-1 groups	2	2.10	YLR180w YDR408c	20	0.32	6.5625	0.0376754
01.05.13.01 S-adenosyl-methionine - homocysteine cycle	1	1.05	YLR180w	7	0.11	9.54545	0.103616
01.05.13.03 tetrahydrofolate-dependent C-1-transfer	1	1.05	YDR408c	13	0.21	5	0.183923
01.05.25 regulation of C-compound and carbohydrate metabolism	4	4.21	YLR150w YPL037c YER120w YNL098c	127	2.07	2.03382	0.133782
01.06 lipid, fatty acid and isoprenoid metabolism	3	3.15	YPL117c YMR307w YBR177c	286	4.66	0.675966	0.827575
01.06.06 isoprenoid metabolism	1	1.05	YPL117c	41	0.66	1.59091	0.474019
01.06.06.11 tetracyclic and pentacyclic triterpenes (cholesterin, steroids and hopanoids) metabolism	1	1.05	YPL117c	36	0.58	1.81034	0.431017
01.07 metabolism of vitamins, cofactors, and prosthetic groups	3	3.15	YGL148w YPR069c YDR019c	164	2.67	1.17978	0.469715
01.07.01 biosynthesis of vitamins, cofactors, and prosthetic groups	1	1.05	YPR069c	110	1.79	0.586592	0.823363
01.20 secondary metabolism	2	2.10	YEL046c YPR069c	78	1.27	1.65354	0.341587
01.20.17 metabolism of secondary products derived from primary amino acids	1	1.05	YPR069c	19	0.3	3.5	0.257104
01.20.17.03 metabolism of amines	1	1.05	YPR069c	4	0.06	17.5	0.0605785
01.20.19 metabolism of secondary products derived from glycine, L-serine and L-alanine	1	1.05	YEL046c	19	0.3	3.5	0.257104
02 ENERGY	3	3.15	YGL191w YLR134w YOR283w	367	5.98	0.526756	0.930132
02.01 glycolysis and gluconeogenesis	1	1.05	YOR283w	59	0.96	1.09375	0.60384
02.11 electron transport and membrane-associated energy conservation	1	1.05	YGL191w	61	0.99	1.06061	0.616142
02.13 respiration	1	1.05	YGL191w	138	2.25	0.466667	0.886965
02.13.03 aerobic respiration	1	1.05	YGL191w	77	1.25	0.84	1
02.16 fermentation	1	1.05	YLR134w	47	0.76	1.38158	0.521394
02.16.01 alcohol fermentation	1	1.05	YLR134w	13	0.21	5	0.183923
10 CELL CYCLE AND DNA PROCESSING	13	13.6	YER120w YBR267w YMR263w YBR078w YJL208c YNL098c YOL139c YNL064c YJL080c YNL298w YLR175w YDR224c YOR198c	1012	16.5	0.824242	0.810733
10.01 DNA processing	4	4.21	YMR263w YJL208c YDR224c YER120w	520	8.48	0.496462	0.966115
10.01.05 DNA recombination and DNA repair	1	1.05	YJL208c	252	4.11	0.255474	0.982038
10.01.05.03 DNA recombination	1	1.05	YJL208c	91	1.48	0.709459	1
10.01.09 DNA restriction or modification	3	3.15	YER120w YDR224c YMR263w	199	3.24	0.972222	0.601081
10.01.09.05 DNA conformation modification (e.g. chromatin)	3	3.15	YMR263w YER120w YDR224c	187	3.05	1.03279	0.558402
10.03 cell cycle	9	9.47	YNL064c YBR078w YLR175w YOR198c YBR267w YJL080c YOL139c YNL098c YNL298w	653	10.6	0.893396	0.695525
10.03.01 mitotic cell cycle and cell cycle control	7	7.36	YLR175w YNL064c YOR198c YBR267w YJL080c YNL098c YOL139c	447	7.29	1.0096	0.545768
10.03.01.01 mitotic cell cycle	2	2.10	YBR267w YOR198c	165	2.69	0.780669	0.73081
10.03.01.03 cell cycle checkpoints (checkpoints of morphogenesis, DNA-damage,-replication, mitotic phase and spindle)	1	1.05	YOR198c	67	1.09	0.963303	1
10.03.02 meiosis	2	2.10	YBR078w YOR198c	161	2.62	0.801527	0.718165
10.03.03 cytokinesis (cell division) /septum formation and hydrolysis	2	2.10	YNL298w YOR198c	71	1.15	1.82609	0.301551
10.03.04 nuclear and chromosomal cycle	1	1.05	YJL080c	111	1.81	0.58011	0.826151
10.03.04.05 chromosome segregation/division	1	1.05	YJL080c	59	0.96	1.09375	0.60384
10.03.05 cell cycle dependent cytoskeleton reorganization	1	1.05	YOR198c	49	0.79	1.32911	0.536228
10.03.05.01 spindle pole body/centrosome and microtubule cycle	1	1.05	YOR198c	42	0.68	1.54412	0.482225
11 TRANSCRIPTION	15	15.7	YBR121c YLR175w YGR159c YNL175c YER120w YPL037c YGL097w YGL105w YBL024w YDR224c YER165w YLL008w YMR235c YMR263w YNL061w	1077	17.5	0.897143	0.717764
11.02 RNA synthesis	5	5.26	YER120w YPL037c YMR263w YDR224c YBR121c	634	10.3	0.51068	0.974294
11.02.03 mRNA synthesis	5	5.26	YBR121c YER120w YDR224c YMR263w YPL037c	576	9.39	0.56017	0.951874
11.02.03.01 general transcription activities	1	1.05	YBR121c	235	3.83	0.274151	0.976315
11.02.03.01.07 transcription termination	1	1.05	YBR121c	14	0.22	4.77273	0.196597
11.02.03.04 transcriptional control	4	4.21	YDR224c YMR263w YPL037c YER120w	495	8.07	0.521685	0.954955
11.04 RNA processing	7	7.36	YGL097w YER165w YNL061w YLR175w YMR235c YLL008w YGR159c	436	7.11	1.03516	0.518636
11.04.01 rRNA processing	6	6.31	YGR159c YGL097w YLL008w YLR175w YNL061w YMR235c	205	3.34	1.88922	0.0976783
11.04.02 tRNA processing	2	2.10	YMR235c YGL097w	47	0.76	2.76316	0.164578
11.04.03 mRNA processing (splicing, 5'-, 3'-end processing)	2	2.10	YER165w YGL097w	186	3.03	0.693069	0.789613
11.06 RNA modification	4	4.21	YBL024w YNL061w YGL105w YLR175w	64	1.04	4.04808	0.0169392
11.06.01 rRNA modification	1	1.05	YLR175w	18	0.29	3.62069	0.245375
11.06.02 tRNA modification	2	2.10	YGL105w YBL024w	43	0.7	3	0.142882
12 PROTEIN SYNTHESIS	26	27.3	YAL003w YGR159c YMR235c YPL037c YPR163c YKR057w YOR276w YDR385w YKL180w YGL097w YBR084c-a YNL163c YBR121c YLR406c YHR064c YER165w YGR054w YPR041w YIL069c YLL008w YOL139c YGL105w YPL093w YLR167w YEL034w YNL069c	480	7.83	3.48659	8.07729e-09
12.01 ribosome biogenesis	15	15.7	YPR041w YGR054w YLL008w YMR235c YNL163c YGR159c YNL069c YKL180w YIL069c YKR057w YLR406c YPL093w YBR084c-a YGL097w YLR167w	310	5.05	3.10891	7.16992e-05
12.01.01 ribosomal proteins	10	10.5	YLR167w YKR057w YKL180w YBR084c-a YLR406c YLL008w YIL069c YGR054w YGR159c YNL069c	246	4.01	2.61845	0.00453309
12.04 translation	11	11.5	YPL037c YDR385w YOL139c YNL163c YAL003w YEL034w YER165w YGR054w YPR041w YPR163c YOR276w	88	1.43	8.04196	8.2486e-08
12.04.01 translation initiation	5	5.26	YEL034w YGR054w YPR163c YOL139c YPR041w	40	0.65	8.09231	0.00034455
12.04.02 translation elongation	3	3.15	YNL163c YAL003w YDR385w	21	0.34	9.26471	0.00391713
12.04.03 translation termination	1	1.05	YPL037c	9	0.14	7.5	0.131218
12.07 translational control	3	3.15	YER165w YPR041w YOR276w	55	0.89	3.53933	0.0530478
12.10 aminoacyl-tRNA-synthetases	2	2.10	YBR121c YGL105w	39	0.63	3.33333	0.121883
14 PROTEIN FATE (folding, modification, destination)	21	22.1	YCR088w YHL031c YLR167w YJR064w YDR481c YLR309c YJR005w YER048c YMR263w YOR027w YIL142w YMR235c YFL004w YLL008w YNL064c YEL036c YFL045c YPL037c YER120w YNL298w YGR285c	1154	18.8	1.17553	0.240174
14.01 protein folding and stabilization	6	6.31	YJR064w YIL142w YNL064c YGR285c YOR027w YER048c	93	1.51	4.17881	0.00304875
14.04 protein targeting, sorting and translocation	8	8.42	YFL045c YPL037c YMR235c YHL031c YNL064c YER120w YFL004w YLR309c	280	4.56	1.84649	0.0677485
14.07 protein modification	5	5.26	YNL298w YEL036c YFL045c YMR263w YDR481c	616	10	0.526	0.968647
14.07.02 modification with sugar residues (e.g. glycosylation, deglycosylation)	1	1.05	YEL036c	69	1.12	0.9375	1
14.07.02.02 N-directed glycosylation, deglycosylation	1	1.05	YEL036c	43	0.7	1.5	0.490305
14.07.03 modification by phosphorylation, dephosphorylation, autophosphorylation	2	2.10	YDR481c YNL298w	186	3.03	0.693069	0.789613
14.07.04 modification by acetylation, deacetylation	1	1.05	YMR263w	69	1.12	0.9375	1
14.10 assembly of protein complexes	3	3.15	YJR005w YLL008w YCR088w	199	3.24	0.972222	0.601081
14.13 protein/peptide degradation	1	1.05	YLR167w	256	4.17	0.251799	0.983171
14.13.01 cytoplasmic and nuclear protein degradation	1	1.05	YLR167w	188	3.06	0.343137	0.949331
16 PROTEIN WITH BINDING FUNCTION OR COFACTOR REQUIREMENT (structural or catalytic)	26	27.3	YER149c YIL142w YNL175c YJR064w YHR064c YDR388w YGR159c YCR088w YJR014w YPL037c YCL011c YER036c YDR224c YGL105w YGR285c YNL069c YOR198c YLR150w YOR027w YEL034w YJL020c YLL008w YER165w YNL138w YER120w YJL080c	1049	17.1	1.59649	0.00789972
16.01 protein binding	13	13.6	YNL138w YER120w YIL142w YEL034w YGR285c YOR027w YPL037c YER149c YDR388w YJL020c YHR064c YJR064w YCR088w	392	6.39	2.12833	0.00704179
16.03 nucleic acid binding	11	11.5	YCL011c YGL105w YDR224c YJR014w YGR159c YER165w YNL069c YNL175c YJL080c YLR150w YOR198c	341	5.56	2.06835	0.0157833
16.03.01 DNA binding	4	4.21	YGR159c YCL011c YDR224c YLR150w	159	2.59	1.62548	0.232315
16.03.03 RNA binding	9	9.47	YER165w YCL011c YNL069c YNL175c YJL080c YGR159c YOR198c YJR014w YGL105w	190	3.09	3.06472	0.0025737
16.07 structural protein binding	1	1.05	YER149c	56	0.91	1.15385	0.584651
16.19 nucleotide/nucleoside/nucleobase binding	2	2.10	YLL008w YER036c	225	3.67	0.572207	0.869666
16.19.03 ATP binding	2	2.10	YER036c YLL008w	191	3.11	0.675241	0.801854
18 REGULATION OF METABOLISM AND PROTEIN FUNCTION	5	5.26	YOR027w YNL064c YGL191w YMR235c YPR041w	253	4.12	1.2767	0.35516
18.02 regulation of protein activity	5	5.26	YGL191w YMR235c YPR041w YNL064c YOR027w	241	3.93	1.33842	0.317988
18.02.01 enzymatic activity regulation / enzyme regulator	5	5.26	YNL064c YGL191w YPR041w YMR235c YOR027w	180	2.93	1.79522	0.146367
18.02.01.01 enzyme activator	3	3.15	YMR235c YPR041w YNL064c	67	1.09	2.88991	0.0850206
18.02.01.01.01 GTPase activator (GAP)	2	2.10	YPR041w YMR235c	32	0.52	4.03846	0.0873539
18.02.01.02 enzyme inhibitor	1	1.05	YOR027w	35	0.57	1.84211	0.422008
20 CELLULAR TRANSPORT, TRANSPORT FACILITIES AND TRANSPORT ROUTES	18	18.9	YER165w YNL064c YJR005w YMR235c YCL011c YER036c YHL031c YNL142w YER120w YLR309c YFL045c YGL105w YJL080c YDR388w YGL148w YBL047c YGL097w YGL191w	1038	16.9	1.11834	0.339279
20.01 transported compounds (substrates)	11	11.5	YGL148w YFL045c YCL011c YGL191w YGL105w YJL080c YGL097w YMR235c YER120w YER165w YNL142w	585	9.54	1.20545	0.295033
20.01.01 ion transport	1	1.05	YNL142w	149	2.43	0.432099	0.905201
20.01.01.01 cation transport (H+, Na+, K+, Ca2+ , NH4+, etc.)	1	1.05	YNL142w	122	1.99	0.527638	0.854083
20.01.01.07 anion transport	1	1.05	YNL142w	26	0.42	2.5	0.334308
20.01.10 protein transport	2	2.10	YER120w YFL045c	140	2.28	0.921053	0.643561
20.01.15 electron transport	2	2.10	YGL191w YGL148w	83	1.35	1.55556	0.369766
20.01.21 RNA transport	6	6.31	YMR235c YJL080c YGL097w YCL011c YER165w YGL105w	86	1.4	4.50714	0.00205061
20.03 transport facilities	1	1.05	YER036c	196	3.19	0.329154	0.955464
20.03.25 ABC transporters	1	1.05	YER036c	28	0.45	2.33333	0.35487
20.09 transport routes	9	9.47	YNL142w YHL031c YLR309c YNL064c YBL047c YJR005w YMR235c YDR388w YGL097w	713	11.6	0.816379	0.790915
20.09.01 nuclear transport	2	2.10	YMR235c YGL097w	85	1.38	1.52174	0.380911
20.09.04 mitochondrial transport	1	1.05	YNL064c	104	1.69	0.621302	0.805685
20.09.07 vesicular transport (Golgi network, etc.)	3	3.15	YLR309c YHL031c YNL064c	200	3.26	0.966258	0.604516
20.09.07.05 intra Golgi transport	1	1.05	YHL031c	33	0.53	1.98113	0.403565
20.09.07.27 vesicle fusion	1	1.05	YHL031c	33	0.53	1.98113	0.403565
20.09.13 vacuolar/lysosomal transport	2	2.10	YJR005w YLR309c	154	2.51	0.836653	0.694855
20.09.18 cellular import	4	4.21	YBL047c YNL142w YJR005w YDR388w	150	2.44	1.72541	0.202808
20.09.18.09 vesicular cellular import	2	2.10	YBL047c YDR388w	59	0.96	2.1875	0.232336
20.09.18.09.01 endocytosis	2	2.10	YDR388w YBL047c	59	0.96	2.1875	0.232336
30 CELLULAR COMMUNICATION/SIGNAL TRANSDUCTION MECHANISM	7	7.36	YGL097w YLR150w YNL138w YNL298w YER149c YNL098c YOL109w	234	3.81	1.93176	0.070045
30.01 cellular signalling	7	7.36	YNL298w YER149c YOL109w YGL097w YNL098c YLR150w YNL138w	199	3.24	2.2716	0.034117
30.01.05 enzyme mediated signal transduction	5	5.26	YOL109w YNL138w YNL098c YER149c YNL298w	133	2.16	2.43519	0.0548669
30.01.05.05 G-protein mediated signal transduction	5	5.26	YNL138w YNL098c YOL109w YNL298w YER149c	69	1.12	4.69643	0.00413446
30.01.05.05.01 small GTPase mediated signal transduction	5	5.26	YNL138w YER149c YNL298w YNL098c YOL109w	58	0.94	5.59574	0.00192656
30.01.09 second messenger mediated signal transduction	1	1.05	YNL098c	47	0.76	1.38158	0.521394
30.01.09.07 cAMP/cGMP mediated signal transduction	1	1.05	YNL098c	12	0.19	5.52632	0.171051
32 CELL RESCUE, DEFENSE AND VIRULENCE	16	16.8	YJR064w YCL011c YGR234w YOL109w YLR150w YPL037c YGR159c YHR064c YIL142w YNL064c YGR285c YDR388w YIL053w YNL098c YOR027w YJR104c	554	9.03	1.86047	0.0104119
32.01 stress response	16	16.8	YJR064w YGR159c YGR285c YOL109w YCL011c YIL053w YHR064c YIL142w YNL098c YJR104c YDR388w YGR234w YLR150w YOR027w YPL037c YNL064c	450	7.34	2.28883	0.00134208
32.01.01 oxidative stress response	1	1.05	YJR104c	55	0.89	1.17978	0.578053
32.01.03 osmotic and salt stress response	2	2.10	YDR388w YIL053w	59	0.96	2.1875	0.232336
32.01.07 unfolded protein response (e.g. ER quality control)	6	6.31	YOR027w YHR064c YJR064w YPL037c YGR285c YIL142w	69	1.12	5.63393	0.000645563
32.01.09 DNA damage response	2	2.10	YLR150w YCL011c	77	1.25	1.68	0.335903
32.07 detoxification	1	1.05	YJR104c	117	1.9	0.552632	0.841985
32.07.07 oxygen and radical detoxification	1	1.05	YJR104c	26	0.42	2.5	0.334308
32.07.07.07 superoxide metabolism	1	1.05	YJR104c	2	0.03	35	0.0307574
34 INTERACTION WITH THE ENVIRONMENT	6	6.31	YMR263w YJR104c YGL097w YER149c YJL080c YNL098c	463	7.55	0.835762	0.733529
34.01 homeostasis	1	1.05	YJR104c	182	2.96	0.35473	0.94419
34.01.01 homeostasis of cations	1	1.05	YJR104c	162	2.64	0.397727	0.923031
34.01.01.01 homeostasis of metal ions (Na, K, Ca etc.)	1	1.05	YJR104c	98	1.59	0.660377	0.786259
34.11 cellular sensing and response to external stimulus	5	5.26	YER149c YMR263w YNL098c YJL080c YGL097w	284	4.63	1.13607	0.451423
34.11.03 chemoperception and response	4	4.21	YER149c YMR263w YGL097w YJL080c	240	3.91	1.07673	0.514009
34.11.03.07 pheromone response, mating-type determination, sex-specific proteins	4	4.21	YMR263w YGL097w YER149c YJL080c	189	3.08	1.36688	0.336419
34.11.12 perception of nutrients and nutritional adaptation	1	1.05	YNL098c	33	0.53	1.98113	0.403565
40 CELL FATE	9	9.47	YMR263w YDR388w YLR150w YNL138w YLR175w YCR088w YNL298w YNL098c YOR027w	273	4.45	2.12809	0.024932
40.01 cell growth / morphogenesis	7	7.36	YLR175w YOR027w YNL298w YDR388w YMR263w YCR088w YNL138w	238	3.88	1.89691	0.0752112
40.10 cell death	2	2.10	YNL098c YLR150w	19	0.3	7	0.0342474
40.10.02 apoptosis (type I programmed cell death)	1	1.05	YLR150w	8	0.13	8.07692	0.117524
40.10.02.01 anti-apoptosis	1	1.05	YLR150w	2	0.03	35	0.0307574
40.20 cell aging	1	1.05	YNL098c	28	0.45	2.33333	0.35487
42 BIOGENESIS OF CELLULAR COMPONENTS	19	20	YOL109w YBR078w YLR309c YBR267w YLR150w YLR175w YMR307w YDR388w YPR069c YFL004w YER149c YJR064w YNL138w YNL298w YCL011c YIL142w YCR088w YJL020c YOR198c	862	14	1.42857	0.0678563
42.01 cell wall	4	4.21	YOL109w YMR307w YBR078w YPR069c	214	3.49	1.2063	0.425021
42.02 eukaryotic plasma membrane	1	1.05	YOL109w	6	0.09	11.6667	0.0894914
42.04 cytoskeleton/structural proteins	9	9.47	YJR064w YIL142w YDR388w YLR175w YJL020c YER149c YCR088w YNL138w YNL298w	252	4.11	2.30414	0.0156363
42.04.03 actin cytoskeleton	3	3.15	YCR088w YER149c YJL020c	96	1.56	2.01923	0.186022
42.10 nucleus	2	2.10	YCL011c YLR150w	149	2.43	0.864198	0.677262
42.10.03 organization of chromosome structure	2	2.10	YLR150w YCL011c	90	1.46	1.43836	0.408405
42.22 endosome	1	1.05	YLR309c	1	0.01	105	0.0154976
42.25 vacuole or lysosome	1	1.05	YFL004w	44	0.71	1.47887	0.49826
42.29 bud / growth tip	3	3.15	YNL298w YOR198c YBR267w	30	0.48	6.5625	0.0108147
43 CELL TYPE DIFFERENTIATION	12	12.6	YNL142w YOL139c YNL138w YBR078w YNL098c YER149c YOR198c YDR388w YML052w YMR263w YCR088w YNL298w	452	7.37	1.70963	0.0454329
43.01 fungal/microorganismic cell type differentiation	12	12.6	YNL142w YCR088w YOL139c YNL298w YNL138w YDR388w YML052w YMR263w YNL098c YER149c YOR198c YBR078w	452	7.37	1.70963	0.0454329
43.01.03 fungal and other eukaryotic cell type differentiation	12	12.6	YER149c YNL138w YDR388w YBR078w YMR263w YML052w YNL142w YCR088w YOL139c YNL298w YNL098c YOR198c	452	7.37	1.70963	0.0454329
43.01.03.05 budding, cell polarity and filament formation	8	8.42	YNL098c YER149c YCR088w YOR198c YDR388w YNL138w YNL142w YNL298w	313	5.1	1.65098	0.111016
43.01.03.09 development of asco- basidio- or zygospore	5	5.26	YML052w YMR263w YNL098c YBR078w YOL139c	167	2.72	1.93382	0.116559
99 UNCLASSIFIED PROTEINS	10	10.5	YPR148c YKL069w YPL267w YGL196w YGR189c YHR049w YPL260w YJL123c YOR051c YOR042w	1393	22.7	0.462555	0.99938

## Sheet: ALL localization cat
The comparison is done to Saccharomyces_cerevisiae containing 6130 annotated genes.
840 out of 842 genes are found: (SCY_3392, SCRG_02811, SCY_1267 and SCY_4744 are not found in MIPS, while YMR125W gives rise to three hits)
YAL038w YBL007c YBL036c YBL092w YBR115c YBR118w YBR169c YBR256c YCL009c YDL092w YDL168w YDR002w YDR044w YDR054c YDR174w YDR272w YDR300c YDR304c YDR361c YDR481c YDR487c YEL002c YEL051w YEL071w YER123w YFL008w YFL016c YFL018c YFL037w YFR014c YFR015c YFR031c-a YFR032c-a YFR044c YGL105w YGL173c YGL206c YGR001c YGR061c YGR135w YGR205w YGR276c YHL004w YHL033c YHR064c YHR104w YIL043c YIL127c YIR001c YIR…
LOCATIONAL CATEGORY	abs SET	rel SET	genes SET	abs GENOME	rel GENOME	rel SET/rel GENOME	P-VALUE
701 extracellular	3	0.35	YGR189c YGR282c YKL157w	54	0.88	0.397727	1
705 bud	13	1.54	YOR326w YBL047c YER149c YNL298w YPL032c YDR164c YHR107c YJR005w YBR086c YDL225w YJR076c YBR054w YKL035w	150	2.44	0.631148	1
705.01 bud tip	2	0.23	YBL047c YKL035w	18	0.29	0.793103	1
705.03 neck	8	0.95	YHR107c YJR076c YBL047c YJR005w YPL032c YDR164c YDL225w YOR326w	113	1.84	0.516304	1
710 cell wall	3	0.35	YGR282c YJL171c YGR189c	44	0.71	0.492958	1
715 cell periphery	32	3.8	YDR233c YOR326w YKL157w YLR237w YML016c YHR146w YDL103c YGL008c YKL212w YNL138w YPL032c YDL225w YNL243w YPR165w YCR004c YJR076c YBR086c YKL035w YMR008c YDR345c YER149c YBR078w YIL121w YJR005w YBR054w YHR107c YDR343c YNL098c YNL298w YDR430c YNL142w YOR043w	216	3.52	1.07955	0.343776
720 plasma membrane	21	2.5	YDR342c YIL121w YPL203w YDR345c YMR008c YGL008c YNL239w YDR343c YER125w YBR086c YLR342w YAL041w YNL098c YNL142w YNL243w YHR135c YMR307w YFL041w YHR092c YER123w YOL109w	186	3.03	0.825083	1
722 integral membrane / endomembranes (not assigned to a specific membrane)	8	0.95	YBR054w YLR178c YLR237w YNL212w YEL031w YBR199w YER036c YNR013c	172	2.8	0.339286	1
725 cytoplasm	582	69.2	YAL041w YBR106w YDL006w YDR158w YGL009c YGR240c YKL157w YLR293c YLR309c YLR420w YML106w YMR093w YNL015w YNL212w YOR122c YBR222c YDL204w YDR074w YDR408c YER133w YFR009w YGR264c YJL164c YNL141w YNL209w YPR060c YPR074c YPR132w YPR145w YAL003w YBL032w YBR011c YBR135w YCR005c YDR091c YEL032w YER102w YFR014c YGL213c YGR285c YHR010w YIL074c YJL031c YMR205c YNL079c YOR014w YOR202w YOR369c YBR058c YBR072w…	2844	46.3	1.4946	3.8558e-47
730 cytoskeleton	28	3.33	YCR088w YLR429w YMR092c YNL138w YFL039c YDR129c YPR165w YBL007c YDR164c YHR179w YJR065c YOR141c YOR326w YFL037w YOR122c YBL047c YNR035c YBR234c YDL225w YJR076c YDR388w YNL079c YCL040w YDL178w YNL243w YHR107c YIR003w YLR206w	204	3.32	1.00301	0.528178
730.01 actin cytoskeleton	21	2.5	YLR206w YBL047c YJL021c YHR179w YIR003w YNR035c YOR122c YJR065c YNL243w YCL040w YOR326w YNL079c YCR088w YDL178w YDR388w YNL138w YBR234c YLR429w YMR092c YBL007c YFL039c YDR129c	55	0.89	2.80899	4.88419e-06
730.01.03 actin patches	1	0.11	YBL047c	1	0.01	11	0.137031
730.03 tubulin cytoskeleton	1	0.11	YFL037w	37	0.6	0.183333	1
730.05 spindle pole body	1	0.11	YFL037w	82	1.33	0.0827068	1
730.07 intermediate filaments	1	0.11	YDL225w	3	0.04	2.75	0.357384
735 ER	95	11.3	YAL042w YJL080c YMR149w YIL076w YJL034w YOR370c YGR060w YKL094w YAL023c YBR177c YDR292c YNL149c YBL011w YDR302w YGL001c YDL100c YHR200w YLR027c YNL142w YOR198c YPR183w YGR282c YER021w YHR027c YMR307w YDR307w YFL041w YGL055w YML075c YIR022w YOR321w YDL204w YFR052w YGL008c YOR317w YDL052c YDR518w YEL002c YGL027c YHR007c YIL038c YJR143c YLR153c YDL092w YGR157w YDL191w YLR259c YML125c YMR015c YNR013c…	552	9	1.25556	0.0084297
735.01 ER membrane	26	3.09	YHR200w YLR056w YKL212w YOR370c YER120w YER021w YJL192c YGR135w YOR321w YIR022w YHR042w YAL023c YDR292c YMR015c YDL095w YFR052w YJR143c YPR183w YMR149w YKL065c YOR117w YML075c YHR027c YNR016c YFR004w YER012w	131	2.13	1.4507	0.0306436
735.05 ER lumen	5	0.59	YIL124w YDR518w YCL043c YJL034w YMR214w	10	0.16	3.6875	0.0066248
740 golgi	31	3.69	YBR199w YJR075w YMR079w YGL167c YDR170c YNL287w YKL212w YKR001c YPR004c YBR177c YIL076w YKL196c YER123w YPL218w YPR183w YAL042w YDR472w YLR447c YPR165w YDR238c YDL145c YBR079c YEL036c YIL109c YGL137w YJL123c YHL031c YLR330w YOR370c YBR015c YMR272c	158	2.57	1.4358	0.0227257
740.01 golgi membrane	19	2.26	YOR370c YBR015c YAL042w YBR177c YPR183w YLR447c YER123w YKL212w YPR004c YHL031c YGL167c YEL036c YJR075w YMR079w YDR170c YDR472w YKL196c YBR199w YPL218w	95	1.54	1.46753	0.0548305
745 transport vesicles	22	2.61	YMR237w YJL024c YMR197c YBR079c YGL137w YGR167w YDR238c YLR330w YPR181c YIL076w YIL109c YJL123c YDR472w YPL218w YDL145c YDR170c YJR005w YGL206c YGR247w YLR208w YNL287w YIL124w	141	2.3	1.13478	0.287784
745.01 ER-golgi transport vesicles	4	0.47	YPL218w YLR208w YPR181c YIL109c	16	0.26	1.80769	0.16641
745.03 golgi-ER transport vesicles	7	0.83	YJL123c YGL137w YDR238c YNL287w YJL024c YDL145c YIL076w	60	0.97	0.85567	1
745.05 inter-golgi transport vesicles	2	0.23	YDR170c YMR197c	3	0.04	5.75	0.0511443
745.09 golgi-vacuole transport vesicles	9	1.07	YDR472w YMR197c YGL206c YGR167w YGR247w YMR237w YLR330w YDR170c YJR005w	55	0.89	1.20225	0.337539
745.99 other transport vesicles	1	0.11	YIL124w	2	0.03	3.66667	0.255304
750 nucleus	307	36.5	YDR174w YDR225w YDR365c YLR258w YML069w YOL059w YPL079w YDL060w YDL064w YDR091c YDR408c YGL019w YGR205w YHR163w YIL035c YJR009c YMR178w YPR187w YPR189w YBL007c YEL047c YFL014w YFR052w YIL053w YIR001c YJR104c YLR044c YML016c YOR014w YOR243c YPL037c YPL267w YPR069c YAL005c YAR015w YDR044w YER062c YFR047c YLR109w YLR175w YNL064c YNR034w YPR073c YBR252w YER123w YER133w YGL026c YIR023w YJL148w YJL164c…	2136	34.8	1.04885	0.14109
750.01 nuclear envelope	22	2.61	YER021w YGR135w YFR004w YLR153c YNL149c YFR052w YNL142w YHR200w YIL076w YJL192c YER123w YOR117w YMR307w YEL036c YDL191w YER012w YMR197c YHR027c YNR016c YIL038c YDL052c YGR282c	164	2.67	0.977528	1
750.02 nuclear periphery	10	1.19	YDR335w YPR174c YFR002w YOR046c YMR307w YDR120c YGR202c YNL189w YML075c YMR129w	62	1.01	1.17822	0.34079
750.03 nuclear matrix	3	0.35	YBR072w YHR072w-a YBR112c	37	0.6	0.583333	1
750.05 nucleolus	33	3.92	YJL148w YER006w YIL127c YLL008w YLL034c YOR293w YPR137w YHR072w-a YNL175c YOR310c YJL190c YMR229c YCR087c-a YHR010w YLR175w YDR174w YOR206w YLR222c YJL050w YDR365c YGR159c YDL014w YNL132w YLR197w YOL077c YJL076w YOL041c YNL061w YOR341w YMR093w YPL093w YMR121c YHR065c	211	3.44	1.13953	0.229214
750.07 nuclear pore	4	0.47	YFR002w YNL189w YER110c YMR129w	45	0.73	0.643836	1
750.09 chromosome structure	9	1.07	YDR174w YFR037c YNL030w YDR224c YDR225w YMR072w YCL011c YGR285c YBL032w	46	0.75	1.42667	0.170102
750.11 centromere/kinetochore	1	0.11	YDR328c	35	0.57	0.192982	1
755 mitochondria	181	21.5	YEL047c YLR342w YOL059w YOL109w YGR162w YMR108w YNL112w YOL140w YPR069c YDR032c YEL031w YFR044c YNL239w YNR016c YPR133w-a YBR078w YDR226w YER069w YGR159c YGR244c YIL078w YLR259c YNR035c YBR084w YDL140c YDR234w YDR341c YGR084c YPR184w YBL099w YDL171c YLR077w YOR374w YAL044c YDR233c YHL021c YJR016c YMR186w YMR189w YOR317w YAL035w YCR004c YDL178w YOL045w YPR033c YPR165w YBR177c YCR005c YJL208c YJR01…	1047	17	1.26471	0.000179612
755.01 mitochondrial outer membrane	23	2.73	YDR298c YDR322c-a YKR066c YFR033c YBL045c YKL148c YPR004c YGL187c YFL016c YBL099w YJR121w YJL208c YNL169c YPL078c YDL198c YKL016c YOR065w YNL121c YMR203w YPR191w YPR133w-a YGL191w YMR089c	172	2.8	0.975	1
755.03 mitochondrial intermembrane space	3	0.35	YDR226w YJR104c YDR487c	14	0.22	1.59091	0.298988
755.07 mitochondrial matrix	14	1.66	YFL018c YKL040c YBR221c YLR304c YMR072w YDR194c YOR142w YBL015w YPL262w YMR062c YDL178w YGR244c YLR059c YAL044c	71	1.15	1.44348	0.0990818
760 peroxisome	12	1.42	YDL022w YDL078c YNL329c YLR027c YGL037c YBR222c YCR005c YIR031c YOL147c YPR128c YLR109w YML042w	52	0.84	1.69048	0.0450842
760.01 peroxisomal membrane	3	0.35	YOL147c YBR222c YPR128c	21	0.34	1.02941	0.564298
760.03 peroxisomal matrix	6	0.71	YCR005c YIR031c YBR222c YLR027c YML042w YDL078c	19	0.3	2.36667	0.0362867
765 endosome	6	0.71	YLR309c YMR110c YKR001c YLR083c YPR173c YLR025w	58	0.94	0.755319	1
770 vacuole	35	4.16	YGL023c YGR282c YLR342w YER123w YDR345c YEL060c YCL043c YKL080w YHR028c YLR309c YJL172w YDR135c YLR447c YHR039c-a YLR025w YPR036w YBR286w YBR127c YDL185w YDL185w1 YGL008c YBR199w YDR225w YPL154c YDR481c YEL051w YKL212w YLR237w YDR304c YFL041w YKL103c YGR060w YLR083c YOR270c YJL012c	284	4.63	0.898488	1
770.01 vacuolar membrane	15	1.78	YDL185w1 YDL185w YEL051w YLR447c YJL012c YFL041w YGL023c YPR036w YOR270c YHR028c YDR135c YDR481c YHR039c-a YBR127c YKL080w	100	1.63	1.09202	0.395125
770.03 vacuolar lumen	5	0.59	YKL103c YBR286w YEL060c YPL154c YJL172w	7	0.11	5.36364	0.000789392
780 lipid particles	5	0.59	YDL052c YML008c YBR177c YMR110c YNL231c	27	0.44	1.34091	0.307738
790 punctate composite	22	2.61	YKL103c YCL040w YCR004c YNR016c YLR258w YJL024c YPR148c YML028w YOR165w YDL019c YOR042w YNL243w YER133w YFR015c YBL047c YEL011w YEL060c YDR150w YKR001c YDR032c YML052w YLL001w	140	2.28	1.14474	0.275996
795 ambiguous	21	2.5	YDL171c YER149c YLR044c YER070w YDR502c YNL298w YPL032c YKL080w YOL055c YBR286w YBR072w YJR104c YIL053w YOR326w YHR183w YJL034w YDR164c YMR214w YLR433c YBR256c YDL025c	237	3.86	0.647668	1

## Sheet: UP regulated localization cat
The comparison is done to Saccharomyces_cerevisiae containing 6130 annotated genes.
114 out of 116 genes are found: (SCY_1267 and SCY_4744 are not found in MIPS)
YDR044w YDR300c YFL016c YFR015c YHL004w YHR104w YJR103w YLR231c YLR270w YNL104c YNL209w YNL220w YPR035w YBR072w YBR145w YDL204w YDR001c YER133w YGL043w YHR216w YJL052w YKL103c YKL150w YML131w YMR093w YOR117w YOR270c YPL171c YAL005c YBR035c YBR127c YDL052c YEL011w YGR019w YHL021c YJR047c YKL182w YLR056w YML030w YOR173w YBR126c YDR342c YGL040c YGR060w YHR007c YKL016c YLR447c YMR092c YMR315w YNR016c…
LOCATIONAL CATEGORY	abs SET	rel SET	genes SET	abs GENOME	rel GENOME	rel SET/rel GENOME	P-VALUE
705 bud	1	0.87	YKL035w	150	2.44	0.356557	0.94221
705.01 bud tip	1	0.87	YKL035w	18	0.29	3	0.287071
715 cell periphery	2	1.75	YKL035w YDR343c	216	3.52	0.497159	0.915506
720 plasma membrane	4	3.5	YDR342c YPL203w YNL239w YDR343c	186	3.03	1.15512	0.456923
722 integral membrane / endomembranes (not assigned to a specific membrane)	1	0.87	YLR178c	172	2.8	0.310714	0.962189
725 cytoplasm	86	75.4	YMR093w YDL204w YDR074w YER133w YJL164c YNL209w YDR091c YBR072w YNR034w YMR175w YPR184w YDR335w YFR053c YGL040c YMR315w YNL220w YNR051c YBR126c YDR056c YHR216w YKL035w YML131w YNL104c YBR056w YDR001c YKL182w YNL329c YDL178w YKL126w YHR104w YKL094w YLR178c YMR092c YDR044w YMR196w YNL239w YNR071c YOL058w YOR173w YPL203w YPR036w YJL026w YLR270w YHR183w YDL125c YFR025c YLR231c YFR015c YNR016c YPR160w…	2844	46.3	1.62851	1.78551e-10
730 cytoskeleton	3	2.63	YMR092c YCL040w YDL178w	204	3.32	0.792169	0.737712
730.01 actin cytoskeleton	3	2.63	YCL040w YDL178w YMR092c	55	0.89	2.95506	0.0819712
735 ER	16	14	YOR370c YGR060w YKL094w YPR183w YDR307w YGL055w YDL204w YDL052c YHR007c YLR056w YIL124w YDR032c YNR016c YGL126w YDR056c YOR117w	552	9	1.55556	0.0483304
735.01 ER membrane	5	4.38	YLR056w YOR370c YPR183w YOR117w YNR016c	131	2.13	2.05634	0.0963815
735.05 ER lumen	1	0.87	YIL124w	10	0.16	5.4375	0.17127
740 golgi	3	2.63	YPR183w YLR447c YOR370c	158	2.57	1.02335	0.567642
740.01 golgi membrane	3	2.63	YOR370c YPR183w YLR447c	95	1.54	1.70779	0.259352
745 transport vesicles	2	1.75	YLR208w YIL124w	141	2.3	0.76087	0.743333
745.01 ER-golgi transport vesicles	1	0.87	YLR208w	16	0.26	3.34615	0.25972
745.99 other transport vesicles	1	0.87	YIL124w	2	0.03	29	0.0368513
750 nucleus	37	32.4	YLR258w YDR091c YIL035c YFL014w YAL005c YDR044w YNR034w YER133w YJL164c YDL125c YKL054c YMR092c YMR315w YDR335w YLL034c YOR370c YLR178c YLR270w YDL052c YGL040c YOR117w YGL043w YLR231c YMR105c YNL220w YPL203w YML126c YJL052w YLR354c YNR016c YHR104w YMR093w YBR145w YBR072w YEL011w YER067w YJL026w	2136	34.8	0.931034	0.73681
750.01 nuclear envelope	3	2.63	YOR117w YNR016c YDL052c	164	2.67	0.985019	0.593183
750.02 nuclear periphery	1	0.87	YDR335w	62	1.01	0.861386	1
750.03 nuclear matrix	1	0.87	YBR072w	37	0.6	1.45	0.501742
750.05 nucleolus	2	1.75	YLL034c YMR093w	211	3.44	0.508721	0.908682
755 mitochondria	32	28	YDR032c YNL239w YNR016c YPR184w YOR374w YHL021c YDL178w YLR305c YGR220c YML042w YMR110c YIL125w YLR270w YIL124w YPL154c YDR258c YNL104c YDR074w YFL016c YHL004w YPR183w YDR342c YDR343c YBL015w YKL182w YGR286c YKL016c YFR015c YML030w YPL231w YHR183w YKL150w	1047	17	1.64706	0.00215294
755.01 mitochondrial outer membrane	2	1.75	YFL016c YKL016c	172	2.8	0.625	0.835344
755.07 mitochondrial matrix	2	1.75	YBL015w YDL178w	71	1.15	1.52174	0.382066
760 peroxisome	2	1.75	YNL329c YML042w	52	0.84	2.08333	0.251911
760.03 peroxisomal matrix	1	0.87	YML042w	19	0.3	2.9	0.300368
765 endosome	1	0.87	YMR110c	58	0.94	0.925532	1
770 vacuole	7	6.14	YLR447c YPR036w YBR127c YPL154c YKL103c YGR060w YOR270c	284	4.63	1.32613	0.276233
770.01 vacuolar membrane	4	3.5	YLR447c YPR036w YOR270c YBR127c	100	1.63	2.14724	0.115096
770.03 vacuolar lumen	2	1.75	YKL103c YPL154c	7	0.11	15.9091	0.00677342
780 lipid particles	2	1.75	YDL052c YMR110c	27	0.44	3.97727	0.0890582
790 punctate composite	8	7.01	YKL103c YCL040w YNR016c YLR258w YER133w YFR015c YEL011w YDR032c	140	2.28	3.07456	0.00435422
795 ambiguous	2	1.75	YBR072w YHR183w	237	3.86	0.453368	0.939299

## Sheet: DOWN regulated localization cat
The comparison is done to Saccharomyces_cerevisiae containing 6130 annotated genes.
95 out of 95 genes are found:
YDR481c YGL105w YHR064c YKL180w YLR175w YLR309c YMR235c YMR307w YNL061w YNL142w YNL298w YOR198c YPL260w YBR121c YCL011c YDR224c YGR054w YJL123c YNL064c YNL069c YOR042w YOR276w YPR060c YEL034w YEL036c YEL046c YFL045c YGL148w YGR285c YJR064w YNL138w YPL117c YPR041w YBL024w YBR078w YDR408c YGR159c YGR189c YHR049w YJR005w YKL069w YOR283w YPL037c YBR177c YDR019c YER036c YJR014w YPL267w YAL003w YDR385w…
LOCATIONAL CATEGORY	abs SET	rel SET	genes SET	abs GENOME	rel GENOME	rel SET/rel GENOME	P-VALUE
701 extracellular	1	1.05	YGR189c	54	0.88	1.19318	0.571351
705 bud	4	4.21	YBL047c YER149c YNL298w YJR005w	150	2.44	1.72541	0.202808
705.01 bud tip	1	1.05	YBL047c	18	0.29	3.62069	0.245375
705.03 neck	2	2.1	YBL047c YJR005w	113	1.84	1.1413	0.526376
710 cell wall	1	1.05	YGR189c	44	0.71	1.47887	0.49826
715 cell periphery	7	7.36	YNL138w YER149c YBR078w YJR005w YNL098c YNL298w YNL142w	216	3.52	2.09091	0.0495205
720 plasma membrane	4	4.21	YNL098c YNL142w YMR307w YOL109w	186	3.03	1.38944	0.32578
722 integral membrane / endomembranes (not assigned to a specific membrane)	1	1.05	YER036c	172	2.8	0.375	0.93445
725 cytoplasm	65	68.4	YLR309c YDR408c YPR060c YAL003w YGR285c YKL069w YOL109w YGR234w YGL148w YKR057w YNL298w YIL142w YJL021c YJL080c YPL117c YGR155w YFL004w YNL064c YOR283w YIL069c YGL196w YPR069c YHR064c YJR064w YOR027w YJR104c YKL180w YOR042w YPR163c YGL105w YPL260w YPR041w YBR267w YHR049w YLR406c YNL098c YLR134w YLR150w YPR148c YFL045c YGL097w YOR303w YNL069c YOL139c YJL123c YLL008w YJR014w YDR385w YDR481c YER165w…	2844	46.3	1.47732	1.03909e-05
730 cytoskeleton	4	4.21	YCR088w YNL138w YBL047c YDR388w	204	3.32	1.26807	0.389719
730.01 actin cytoskeleton	4	4.21	YBL047c YJL021c YCR088w YDR388w YNL138w	55	0.89	4.73034	0.0101007
730.01.03 actin patches	1	1.05	YBL047c	1	0.01	105	0.0154976
735 ER	12	12.6	YJL080c YBR177c YNL142w YOR198c YMR307w YER120w YNL064c YBR078w YNL298w YEL036c YFL004w YJL123c	552	9	1.4	0.144152
735.01 ER membrane	1	1.05	YER120w	131	2.13	0.492958	0.873594
740 golgi	4	4.21	YBR177c YEL036c YJL123c YHL031c	158	2.57	1.63813	0.228982
740.01 golgi membrane	3	3.15	YBR177c YHL031c YEL036c	95	1.54	2.04545	0.182121
745 transport vesicles	2	2.1	YJL123c YJR005w	141	2.3	0.913043	0.647437
745.03 golgi-ER transport vesicles	1	1.05	YJL123c	60	0.97	1.08247	0.610039
745.09 golgi-vacuole transport vesicles	1	1.05	YJR005w	55	0.89	1.17978	0.578053
750 nucleus	35	36.8	YDR408c YIL053w YJR104c YPL037c YPL267w YPR069c YLR175w YNL064c YEL036c YLL008w YLR134w YPR060c YOR283w YPL260w YHR049w YNL061w YEL046c YCL011c YER165w YMR307w YOR051c YGL097w YBL024w YNL142w YNL098c YPL093w YGR159c YGR285c YKL069w YFL045c YNL175c YJL080c YDR224c YPL117c YMR263w	2136	34.8	1.05747	0.377272
750.01 nuclear envelope	3	3.15	YNL142w YMR307w YEL036c	164	2.67	1.17978	0.469715
750.02 nuclear periphery	1	1.05	YMR307w	62	1.01	1.0396	0.622151
750.05 nucleolus	6	6.31	YLL008w YNL175c YLR175w YGR159c YNL061w YPL093w	211	3.44	1.8343	0.108304
750.09 chromosome structure	3	3.15	YDR224c YCL011c YGR285c	46	0.75	4.2	0.0338761
755 mitochondria	18	18.9	YOL109w YPR069c YBR078w YGR159c YDR234w YBR177c YJL208c YEL034w YML052w YJL123c YGR285c YBR121c YDR019c YMR307w YGL191w YJR104c YGR234w YGR155w	1047	17	1.11176	0.353661
755.01 mitochondrial outer membrane	2	2.1	YJL208c YGL191w	172	2.8	0.75	0.751795
755.03 mitochondrial intermembrane space	1	1.05	YJR104c	14	0.22	4.77273	0.196597
765 endosome	1	1.05	YLR309c	58	0.94	1.11702	0.597543
770 vacuole	2	2.1	YLR309c YDR481c	284	4.63	0.453564	0.939401
770.01 vacuolar membrane	1	1.05	YDR481c	100	1.63	0.644172	0.792939
780 lipid particles	1	1.05	YBR177c	27	0.44	2.38636	0.344669
790 punctate composite	4	4.21	YPR148c YOR042w YBL047c YML052w	140	2.28	1.84649	0.17152
795 ambiguous	4	4.21	YER149c YNL298w YJR104c YIL053w	237	3.86	1.09067	0.504025
