# Supplementary material for: Proteomic Analysis of the Increased Stress Tolerance of Saccharomyces cerevisiae Encapsulated in Liquid Core Alginate-Chitosan Capsules
Source: PLoS One. 2012 Nov 9;7(11):e49335. doi: 10.1371/journal.pone.0049335 (PMC3494678; doi:10.1371/journal.pone.0049335)
Supplement: Table S3 — Proteins identified by the 2-D DIGE approach. (XLSX) [file pone.0049335.s008.xlsx]

## Sheet: Significant protein hits 2-D
Gel spot #	Anova (p)	Fold	Max CV (%)	Highest Mean	Gel01F3	Gel02F4	Gel03F5	Gel04F6	Gel05F2	Gel01E3	Gel02E4	Gel03E5	Gel04E6	Gel05E2	MS identification	Accession	Gene name	Protein	MW [kDa]	pI	Score	# Peptides	Seq. Cov. [%]
366	0.0207786	1.44789	25.4284	F	0.830423	0.570815	1.03252	0.856701	0.581696	0.550086	0.527348	0.515612	0.59189	0.489396	MSMS	EF2_YEAST	EFT1	Elongation factor 2 OS=Saccharomyces cerevisiae (strain ATCC 204508 / S288c) GN=EFT1 PE=1 SV=1	93.2	5.9	360	5	10
376	0.0226987	1.46368	27.7365	F	0.931574	0.886452	0.80657	0.972546	1.12524	0.503735	0.812665	0.410847	0.708511	0.790608	MSMS	EF3A_YEAST	YEF3	Elongation factor 3A OS=Saccharomyces cerevisiae (strain ATCC 204508 / S288c) GN=YEF3 PE=1 SV=4	115.9	5.7	184.4	4	5.7
441	0.0224202	1.46302	23.5137	F	0.552153	0.974836	0.960388	1.04076	0.752818	0.562491	0.705669	0.585219	0.526728	0.546004	MSMS	METE_YEAST	MET6	5-methyltetrahydropteroyltriglutamate--homocysteine methyltransferase OS=Saccharomyces cerevisiae (strain ATCC 204508 / S288c) GN=MET6 PE=1 SV=4	85.8	6	102.7	4	8
755	0.0450302	1.49601	30.5927	E	1.04622	0.736215	0.809641	0.925387	0.793358	1.80386	0.978926	1.43918	1.41138	0.815674	MSMS	PGM2_YEAST	PGM2	Phosphoglucomutase-2 OS=Saccharomyces cerevisiae (strain ATCC 204508 / S288c) GN=PGM2 PE=1 SV=1	63	6.2	253.3	5	14.2
792	0.000444683	1.85845	22.6116	F	2.26518	2.111	2.08249	2.5326	2.59811	1.56756	1.17369	1.51503	0.935421	1.04434	MSMS	PDC1_YEAST	PDC1	Pyruvate decarboxylase isozyme 1 OS=Saccharomyces cerevisiae (strain ATCC 204508 / S288c) GN=PDC1 PE=1 SV=7	61.5	5.8	308.1	4	10.7
812	0.000155743	1.38515	8.81536	F	1.84827	1.85443	1.65072	1.99406	2.08916	1.4804	1.32687	1.38693	1.36679	1.25174	MSMS	PDC1_YEAST	PDC1	Pyruvate decarboxylase isozyme 1 OS=Saccharomyces cerevisiae (strain ATCC 204508 / S288c) GN=PDC1 PE=1 SV=7	61.5	5.8	379.1	5	13.3
852	0.0441092	1.35103	33.8024	F	1.8634	2.24298	2.1024	2.25618	2.08341	2.42424	1.29075	1.7023	1.12958	1.26078	MSMS	G6PI_YEAST	PGI1	Glucose-6-phosphate isomerase OS=Saccharomyces cerevisiae (strain ATCC 204508 / S288c) GN=PGI1 PE=1 SV=3	61.3	6	284.3	4	13
															MSMS	GUAA_YEAST	GUA1	GMP synthase [glutamine-hydrolyzing] OS=Saccharomyces cerevisiae (strain ATCC 204508 / S288c) GN=GUA1 PE=1 SV=4	58.4	6	73.5	1	2.3
871	0.0287824	1.29212	22.6838	F	1.81503	1.65283	1.63532	1.6815	1.78072	1.73713	1.48588	1.32177	0.987502	1.09668	MSMS	PDC1_YEAST	PDC1	Pyruvate decarboxylase isozyme 1 OS=Saccharomyces cerevisiae (strain ATCC 204508 / S288c) GN=PDC1 PE=1 SV=7	61.5	5.8	72.2	2	7.1
927	0.0163167	1.58753	30.5684	E	1.34846	0.655443	0.822516	0.726882	1.04619	1.97086	1.16123	1.50822	1.27565	1.38589	MSMS	TPS1_YEAST	TPS1	Alpha,alpha-trehalose-phosphate synthase [UDP-forming] 56 kDa subunit OS=Saccharomyces cerevisiae (strain ATCC 204508 / S288c) GN=TPS1 PE=1 SV=2	56.1	5.7	80.9	2	5.7
940	0.000997269	1.63392	16.4584	E	1.37816	1.10542	1.11801	1.05586	1.41521	2.40648	1.5636	2.04019	1.7733	2.13865	MSMS	TPS1_YEAST	TPS1	Alpha,alpha-trehalose-phosphate synthase [UDP-forming] 56 kDa subunit OS=Saccharomyces cerevisiae (strain ATCC 204508 / S288c) GN=TPS1 PE=1 SV=2	56.1	5.7	246.7	4	11.5
															PMF	AMPL_YEAST	LAP4	Vacuolar aminopeptidase 1 OS=Saccharomyces cerevisiae (strain ATCC 204508 / S288c) GN=LAP4 PE=1 SV=2	57.1	5.5	75.9	14	36.2
966	0.000108063	1.38235	7.45459	E	1.03784	1.01005	1.12866	1.16776	1.00976	1.49268	1.5247	1.50173	1.58773	1.29434	MSMS	DLD3_YEAST	DLD3	D-lactate dehydrogenase [cytochrome] 3 OS=Saccharomyces cerevisiae (strain ATCC 204508 / S288c) GN=DLD3 PE=1 SV=1	55.2	6.4	160.2	3	9.9
972	0.0203142	1.76433	36.6107	E	0.705564	0.702713	1.20566	0.74986	0.748639	1.59258	0.908737	2.28662	1.33963	1.12814	MSMS	EMI2_YEAST	EMI2	Putative glucokinase-2 OS=Saccharomyces cerevisiae (strain ATCC 204508 / S288c) GN=EMI2 PE=1 SV=1	55.9	5.8	229.9	4	12.2
974	0.00549831	1.95102	36.3528	E	1.02674	1.02743	0.82466	0.983686	1.28435	3.19594	1.30894	1.89653	1.54703	2.09317	MSMS	HXKG_YEAST	GLK1	Glucokinase-1 OS=Saccharomyces cerevisiae (strain ATCC 204508 / S288c) GN=GLK1 PE=1 SV=1	55.3	5.8	161.2	3	10.8
															PMF	EMI2_YEAST	EMI2	Putative glucokinase-2 OS=Saccharomyces cerevisiae (strain ATCC 204508 / S288c) GN=EMI2 PE=1 SV=1	55.9	5.8	142	21	44.4
987	0.00170785	2.24183	38.8088	E	0.888574	0.771589	0.795157	0.675477	0.934059	1.42963	1.60092	1.84379	1.21886	3.01952	MSMS	HXKA_YEAST	HXK1	Hexokinase-1 OS=Saccharomyces cerevisiae GN=HXK1 PE=1 SV=2	53.7	5.2	335.2	4	16.3
994	0.00157135	1.65673	18.4176	E	1.47431	1.20316	1.09325	1.1605	0.880325	1.97986	1.974	2.20102	2.01578	1.45752	MSMS	PDC1_YEAST	PDC1	Pyruvate decarboxylase isozyme 1 OS=Saccharomyces cerevisiae (strain ATCC 204508 / S288c) GN=PDC1 PE=1 SV=7	61.5	5.8	270.3	4	8.9
1012	0.00036851	1.38054	10.5678	E	1.46249	1.50498	1.55344	1.4687	1.32507	1.75874	1.93642	1.92502	2.27087	2.20713	MSMS	DHE4_YEAST	GDH1	NADP-specific glutamate dehydrogenase 1 OS=Saccharomyces cerevisiae (strain ATCC 204508 / S288c) GN=GDH1 PE=1 SV=2	49.5	5.4	482.8	5	18.1
1054	0.0210163	1.49056	30.1858	F	1.30019	0.95346	0.922228	0.941819	0.910903	0.952455	0.818454	0.608211	0.516191	0.478312	MSMS	GLYC_YEAST	SHM2	Serine hydroxymethyltransferase, cytosolic OS=Saccharomyces cerevisiae (strain ATCC 204508 / S288c) GN=SHM2 PE=1 SV=2	52.2	7.2	408.3	5	16
1060	0.00186019	1.49386	13.4164	E	1.46091	1.04001	1.22637	1.36239	1.36028	2.0884	1.49354	2.03661	2.12709	1.88971	MSMS	ASSY_YEAST	ARG1	Argininosuccinate synthase OS=Saccharomyces cerevisiae GN=ARG1 PE=1 SV=2	46.9	5.4	353.9	5	14.8
1061	0.000134713	1.62135	12.6092	F	0.829889	0.864001	1.10125	1.07817	0.976885	0.62647	0.559522	0.64179	0.640633	0.523048	PMF	GLYC_YEAST	SHM2	Serine hydroxymethyltransferase, cytosolic OS=Saccharomyces cerevisiae (strain ATCC 204508 / S288c) GN=SHM2 PE=1 SV=2	52.2	7.2	101	12	29
1104	0.0257177	1.95008	62.5149	F	2.70951	3.95479	3.85134	2.49711	1.91796	3.13198	0.97735	1.71696	0.878768	0.9514	MSMS	ENO2_YEAST	ENO2	Enolase 2 - Saccharomyces cerevisiae (Baker's yeast)	46.9	5.6	497.1	5	19
															PMF	ENO1_YEAST	ENO1	Enolase 1 OS=Saccharomyces cerevisiae (strain ATCC 204508 / S288c) GN=ENO1 PE=1 SV=3	46.8	6.2	109	14	45.3
1119	0.0234823	1.32642	17.4136	F	1.62554	1.30395	1.3707	1.87702	1.26287	1.14899	1.00368	1.12131	1.39175	0.943419	MSMS	METK1_YEAST	SAM1	S-adenosylmethionine synthase 1 OS=Saccharomyces cerevisiae (strain ATCC 204508 / S288c) GN=SAM1 PE=1 SV=2	41.8	4.9	139.5	2	6.8
															PMF	METK2_YEAST	SAM2	S-adenosylmethionine synthase 2 OS=Saccharomyces cerevisiae (strain ATCC 204508 / S288c) GN=SAM2 PE=1 SV=3	42.2	5	95.7	11	32.8
1121	0.031453	1.55807	31.1529	F	2.03202	2.59933	2.52754	1.79944	1.44287	1.93849	1.55284	1.18481	0.871256	1.12828	MSMS	ENO2_YEAST	ENO2	Enolase 2 - Saccharomyces cerevisiae (Baker's yeast)	46.9	5.6	386.6	4	14.2
1131	0.0498061	1.31384	21.1314	F	1.83105	2.05831	1.99542	1.77975	1.36068	1.68754	1.60157	1.43537	1.09872	1.04613	MSMS	ENO2_YEAST	ENO2	Enolase 2 - Saccharomyces cerevisiae (Baker's yeast)	46.9	5.6	530.8	5	18.5
															PMF	ENO1_YEAST	ENO1	Enolase 1 OS=Saccharomyces cerevisiae (strain ATCC 204508 / S288c) GN=ENO1 PE=1 SV=3	46.8	6.2	103	16	51.7
1159	0.00641007	1.32252	14.7486	F	1.12731	1.18263	1.04313	0.932178	1.0101	0.753264	0.971369	0.845453	0.781698	0.652192	MSMS	METK2_YEAST	SAM2	S-adenosylmethionine synthase 2 OS=Saccharomyces cerevisiae (strain ATCC 204508 / S288c) GN=SAM2 PE=1 SV=3	42.2	5	479.7	5	21.9
															MSMS	EF2_YEAST	EFT1	Elongation factor 2 OS=Saccharomyces cerevisiae (strain ATCC 204508 / S288c) GN=EFT1 PE=1 SV=1	93.2	5.9	360	5	10
1177	0.002593	1.47107	16.7474	F	1.03015	0.960587	1.13026	0.904096	0.837121	0.811726	0.628565	0.728365	0.610246	0.526314	MSMS	EF3A_YEAST	YEF3	Elongation factor 3A OS=Saccharomyces cerevisiae (strain ATCC 204508 / S288c) GN=YEF3 PE=1 SV=4	115.9	5.7	184.4	4	5.7
															MSMS	IDHP_YEAST	IDP1	Isocitrate dehydrogenase [NADP], mitochondrial OS=Saccharomyces cerevisiae (strain ATCC 204508 / S288c) GN=IDP1 PE=1 SV=1	48.2	9.4	135.2	3	10.5
1191	0.00218676	1.63637	18.6751	E	0.970327	1.03032	1.00206	0.694018	0.805232	1.36685	1.28415	1.88409	1.2154	1.6164	MSMS	HXKA_YEAST	HXK1	Hexokinase-1 OS=Saccharomyces cerevisiae GN=HXK1 PE=1 SV=2	53.7	5.2	431.8	4	15.9
															MSMS	HSC82_YEAST	HSC82	ATP-dependent molecular chaperone HSC82 OS=Saccharomyces cerevisiae GN=HSC82 PE=1 SV=4	80.8	4.6	194.8	2	4.1
1199	0.00142393	1.35926	10.8669	F	1.69577	1.55066	2.07587	1.74943	1.7663	1.45195	1.14843	1.37117	1.19621	1.33434	MSMS	OYE2_YEAST	OYE2	NADPH dehydrogenase 2 OS=Saccharomyces cerevisiae (strain ATCC 204508 / S288c) GN=OYE2 PE=1 SV=3	45	6.1	97.3	2	6
															MSMS	KPYK1_YEAST	PYK1	Pyruvate kinase 1 OS=Saccharomyces cerevisiae GN=PYK1 PE=1 SV=2	54.5	8.6	96.7	3	8.4
1236	0.00437068	1.97027	39.2908	E	0.645291	0.693842	0.741651	0.643755	0.790911	1.27654	1.07755	1.32524	0.930214	2.31682	MSMS	HXKA_YEAST	HXK1	Hexokinase-1 OS=Saccharomyces cerevisiae GN=HXK1 PE=1 SV=2	53.7	5.2	465.8	5	14.8
1246	0.0305281	1.48036	33.9722	F	2.64706	2.7542	2.35833	2.50305	2.00013	2.41187	1.98495	1.64379	1.21119	1.03185	MSMS	ALF_YEAST	FBA1	Fructose-bisphosphate aldolase OS=Saccharomyces cerevisiae (strain ATCC 204508 / S288c) GN=FBA1 PE=1 SV=3	39.6	5.4	215.8	4	21.2
1316	0.00124363	1.25044	7.89663	E	1.40141	1.60833	1.40996	1.48527	1.37367	1.71819	1.91772	1.97561	1.86175	1.62823	MSMS	MET17_YEAST	MET17	Protein MET17 OS=Saccharomyces cerevisiae (strain ATCC 204508 / S288c) GN=MET17 PE=1 SV=3	48.6	6	337.2	5	16.4
1322	0.00652174	1.86875	28.1062	E	0.706261	0.832347	1.03944	0.733452	0.538478	1.10215	1.86591	1.82088	0.977942	1.42776	MSMS	HXKA_YEAST	HXK1	Hexokinase-1 OS=Saccharomyces cerevisiae GN=HXK1 PE=1 SV=2	53.7	5.2	209.1	4	12.8
1335	0.00242468	1.50895	19.8135	E	1.93669	2.6563	1.88584	2.97808	2.57504	3.76657	3.14435	3.68351	3.77266	3.78848	MSMS	HEM6_YEAST	HEM13	Coproporphyrinogen-III oxidase OS=Saccharomyces cerevisiae (strain ATCC 204508 / S288c) GN=HEM13 PE=1 SV=2	37.7	6.3	412.7	5	25.6
1336	0.0260831	1.16936	11.899	F	2.34737	2.24685	2.01865	2.19946	2.30748	2.17749	1.79911	1.77604	1.6532	2.10349	MSMS	PUR7_YEAST	ADE1	Phosphoribosylaminoimidazole-succinocarboxamide synthase OS=Saccharomyces cerevisiae (strain ATCC 204508 / S288c) GN=ADE1 PE=1 SV=2	34.6	5.6	520.4	4	22.2
															MSMS	ENO2_YEAST	ENO2	Enolase 2 - Saccharomyces cerevisiae (Baker's yeast)	46.9	5.6	151.4	2	8.5
1338	0.000497889	1.66756	14.7566	F	1.58993	2.12859	1.45679	1.67649	1.70219	1.00955	1.14934	0.792816	1.09797	1.07997	MSMS	PGK_YEAST	PGK1	Phosphoglycerate kinase OS=Saccharomyces cerevisiae (strain ATCC 204508 / S288c) GN=PGK1 PE=1 SV=2	44.7	7.8	337.9	4	15.9
1340	0.0292272	1.27344	17.3311	E	1.90778	1.52269	1.43501	2.15097	1.59605	2.19494	2.29772	1.90953	2.59291	1.97243	MSMS	TAL1_YEAST	TAL1	Transaldolase OS=Saccharomyces cerevisiae (strain ATCC 204508 / S288c) GN=TAL1 PE=1 SV=4	37	6.1	212.1	3	14.6
1349	0.0024343	1.25099	9.98276	E	1.83998	1.91517	1.50983	1.98003	1.83884	2.22385	2.47124	2.18251	2.27376	2.21246	MSMS	ENO2_YEAST	ENO2	Enolase 2 - Saccharomyces cerevisiae (Baker's yeast)	46.9	5.6	508.5	5	18.3
1383	0.00595723	1.76742	32.1128	F	2.39238	2.21219	1.81866	1.65236	1.42447	1.66653	1.09859	0.865133	0.864512	0.880342	MSMS	IPYR_YEAST	IPP1	Inorganic pyrophosphatase OS=Saccharomyces cerevisiae (strain ATCC 204508 / S288c) GN=IPP1 PE=1 SV=4	32.3	5.3	539.2	5	30.3
1397	0.0154769	1.28266	14.6065	E	1.35818	1.41156	1.03034	1.57056	1.36517	1.91525	1.51773	1.60098	1.72612	1.87969	MSMS	KPYK1_YEAST	PYK1	Pyruvate kinase 1 OS=Saccharomyces cerevisiae GN=PYK1 PE=1 SV=2	54.5	8.6	306.6	5	11.2
1412	0.014334	2.02596	43.5468	E	1.2684	1.32282	1.14121	1.24768	1.8082	1.65527	1.80607	2.29356	3.5982	4.3997	MSMS	ENO1_YEAST	ENO1	Enolase 1 OS=Saccharomyces cerevisiae (strain ATCC 204508 / S288c) GN=ENO1 PE=1 SV=3	46.8	6.2	180	2	7.6
1418	0.000309052	1.49253	10.8576	E	1.46233	1.08583	1.21584	1.23514	1.24203	2.10318	1.5901	1.88492	1.79621	1.94071	MSMS	KPYK1_YEAST	PYK1	Pyruvate kinase 1 OS=Saccharomyces cerevisiae GN=PYK1 PE=1 SV=2	54.5	8.6	258	4	11.2
1419	0.0244526	1.53191	25.1124	E	0.825945	1.61225	1.09492	1.20874	1.30158	1.88405	2.57164	1.92231	1.41261	1.46741	MSMS	EF1A_YEAST	TEF1	Elongation factor 1-alpha OS=Saccharomyces cerevisiae (strain ATCC 204508 / S288c) GN=TEF1 PE=1 SV=1	50	9.8	128.5	3	13.1
															MSMS	G3P3_YEAST	TDH3	Glyceraldehyde-3-phosphate dehydrogenase 3 OS=Saccharomyces cerevisiae GN=TDH3 PE=1 SV=3	35.7	6.5	72	2	6.3
1430	0.0191494	1.2951	16.0027	F	2.01859	1.57962	1.46753	1.62351	1.45255	1.60443	1.2606	1.15584	1.14187	1.12387	MSMS	SPEE_YEAST	SPE3	Spermidine synthase OS=Saccharomyces cerevisiae (strain ATCC 204508 / S288c) GN=SPE3 PE=1 SV=1	33.3	5.2	175	3	13.3
1433	0.0291394	1.37102	20.8613	E	1.93768	1.41732	1.28438	1.28605	1.89446	2.39981	1.99412	1.96154	1.70693	2.65887	MSMS	ENO1_YEAST	ENO1	Enolase 1 OS=Saccharomyces cerevisiae (strain ATCC 204508 / S288c) GN=ENO1 PE=1 SV=3	46.8	6.2	154.9	2	7.6
1434	0.0454842	1.57447	32.303	E	1.69229	1.79963	1.13086	2.20371	2.24953	2.2467	2.05327	2.28829	3.63636	4.06532	MSMS	ENO1_YEAST	ENO1	Enolase 1 OS=Saccharomyces cerevisiae (strain ATCC 204508 / S288c) GN=ENO1 PE=1 SV=3	46.8	6.2	344.3	5	14.2
1436	0.0291169	1.28963	17.4513	F	1.96629	1.74799	1.97199	2.24742	2.3895	1.93695	1.57457	1.7713	1.19597	1.526	MSMS	KPYK1_YEAST	PYK1	Pyruvate kinase 1 OS=Saccharomyces cerevisiae GN=PYK1 PE=1 SV=2	54.5	8.6	105.3	2	6
															MSMS	ADH1_YEAST	ADH1	Alcohol dehydrogenase 1 OS=Saccharomyces cerevisiae GN=ADH1 PE=1 SV=5	36.8	6.2	76.7	1	4.3
															MSMS	ENO2_YEAST	ENO2	Enolase 2 - Saccharomyces cerevisiae (Baker's yeast)	46.9	5.6	70.1	1	4.1
1439	0.0105979	1.52365	23.1062	E	0.569864	0.719657	0.660948	0.847477	0.615641	1.39761	0.745904	0.987553	1.11841	0.951644	MSMS	KPYK1_YEAST	PYK1	Pyruvate kinase 1 OS=Saccharomyces cerevisiae GN=PYK1 PE=1 SV=2	54.5	8.6	149.8	2	5.4
1474	0.0426292	1.66724	38.9598	F	1.30598	1.85934	2.03402	1.13682	0.978403	1.1078	1.35942	0.70544	0.664489	0.550097	MSMS	EF2_YEAST	EFT1	Elongation factor 2 OS=Saccharomyces cerevisiae (strain ATCC 204508 / S288c) GN=EFT1 PE=1 SV=1	93.2	5.9	235.6	3	6.4
1476	0.0393676	1.2882	23.0825	F	1.46985	1.51132	1.48642	1.4884	1.37127	1.42996	1.20495	1.29766	0.765689	0.989747	MSMS	ILV5_YEAST	ILV5	Ketol-acid reductoisomerase, mitochondrial OS=Saccharomyces cerevisiae (strain ATCC 204508 / S288c) GN=ILV5 PE=1 SV=1	44.3	9.6	120.7	3	11.6
1482	0.0385161	1.23925	15.8489	F	1.36386	1.74954	1.43205	2.00522	1.59243	1.30884	1.28387	1.28218	1.55015	1.14595	MSMS	G3P3_YEAST	TDH3	Glyceraldehyde-3-phosphate dehydrogenase 3 OS=Saccharomyces cerevisiae GN=TDH3 PE=1 SV=3	35.7	6.5	322.3	4	23.2
1500	0.00308573	1.94693	35.8031	F	1.37922	1.74666	1.2741	1.74852	2.90584	1.03992	0.9711	0.818281	0.939757	0.881515	MSMS	GPP1_YEAST	RHR2	(DL)-glycerol-3-phosphatase 1 OS=Saccharomyces cerevisiae (strain ATCC 204508 / S288c) GN=RHR2 PE=1 SV=3	27.9	5.2	440.4	5	24
															PMF	PEX5_YEAST	PEX5	Peroxisomal targeting signal receptor OS=Saccharomyces cerevisiae (strain ATCC 204508 / S288c) GN=PEX5 PE=1 SV=1	69.3	4.8	51.8	8	20.1
1534	0.0272595	1.24996	15.4395	F	1.58244	1.76699	1.56357	1.92331	1.94133	1.65877	1.25806	1.48743	1.11297	1.50509	MSMS	METE_YEAST	MET6	5-methyltetrahydropteroyltriglutamate--homocysteine methyltransferase OS=Saccharomyces cerevisiae (strain ATCC 204508 / S288c) GN=MET6 PE=1 SV=4	85.8	6	102.7	4	8
1551	0.000350092	2.21004	23.4405	E	0.428104	0.852228	0.729223	0.778221	0.665401	1.30005	1.69194	1.8215	1.48202	1.33615	MSMS	PGM2_YEAST	PGM2	Phosphoglucomutase-2 OS=Saccharomyces cerevisiae (strain ATCC 204508 / S288c) GN=PGM2 PE=1 SV=1	63	6.2	253.3	5	14.2
															MSMS	HXKA_YEAST	HXK1	Hexokinase-1 OS=Saccharomyces cerevisiae GN=HXK1 PE=1 SV=2	53.7	5.2	175.6	4	16.3
1585	0.00403578	1.50197	18.0218	E	1.08924	1.29545	1.05287	0.99214	0.86078	1.38141	1.6249	1.55361	2.05423	1.33201	MSMS	G3P1_YEAST	TDH1	Glyceraldehyde-3-phosphate dehydrogenase 1 OS=Saccharomyces cerevisiae GN=TDH1 PE=1 SV=3	35.7	9	201	3	11.4
1594	0.024853	1.57188	23.7934	E	1.06064	0.668485	0.890616	1.12747	0.814733	1.63999	0.834998	1.59753	1.62424	1.47411	MSMS	G3P1_YEAST	TDH1	Glyceraldehyde-3-phosphate dehydrogenase 1 OS=Saccharomyces cerevisiae GN=TDH1 PE=1 SV=3	35.7	9	202.5	3	14.8
1617	0.00363945	1.89378	25.78	E	0.945478	0.946372	1.28976	0.706822	0.715374	1.96125	1.46578	2.14565	1.1793	1.96662	MSMS	HXKA_YEAST	HXK1	Hexokinase-1 OS=Saccharomyces cerevisiae GN=HXK1 PE=1 SV=2	53.7	5.2	349	3	8
															MSMS	RSSA2_YEAS1	RPS0B	40S ribosomal protein S0-B OS=Saccharomyces cerevisiae (strain RM11-1a) GN=RPS0B PE=3 SV=1	27.9	4.5	114.1	2	11.5
1628	0.000254363	1.42928	10.1313	E	1.23044	1.22134	1.12329	1.33882	1.3762	2.08041	1.83692	1.77931	1.69881	1.59483	MSMS	ADH1_YEAST	ADH1	Alcohol dehydrogenase 1 OS=Saccharomyces cerevisiae GN=ADH1 PE=1 SV=5	36.8	6.2	569.2	5	19.3
1637	0.00397118	1.20452	7.6615	E	1.72522	1.54071	1.42873	1.54232	1.64759	1.96063	1.81774	1.75608	1.83937	2.12334	MSMS	ENO2_YEAST	ENO2	Enolase 2 - Saccharomyces cerevisiae (Baker's yeast)	46.9	5.6	323.2	3	10.8
															MSMS	HSP72_YEAST	SSA2	Heat shock protein SSA2 OS=Saccharomyces cerevisiae (strain ATCC 204508 / S288c) GN=SSA2 PE=1 SV=3	69.4	4.8	127.1	1	4.1
															MSMS	HXKA_YEAST	HXK1	Hexokinase-1 OS=Saccharomyces cerevisiae GN=HXK1 PE=1 SV=2	53.7	5.2	69.8	2	7.2
1639	0.0289235	1.31072	21.4057	F	1.16187	1.00301	1.45024	1.00899	0.827643	0.807861	0.820228	0.792436	0.837489	0.901327	MSMS	RL5_YEAST	RPL5	60S ribosomal protein L5 OS=Saccharomyces cerevisiae (strain ATCC 204508 / S288c) GN=RPL5 PE=1 SV=4	33.7	6.4	222.5	2	15.8
															MSMS	PMM_YEAST	SEC53	Phosphomannomutase OS=Saccharomyces cerevisiae (strain ATCC 204508 / S288c) GN=SEC53 PE=1 SV=1	29	5	197.2	3	16.9
1647	0.0286583	1.32954	19.3875	E	1.37962	1.65453	1.21475	1.35191	1.27983	2.23928	2.06339	1.92212	1.43447	1.48884	MSMS	ENO1_YEAST	ENO1	Enolase 1 OS=Saccharomyces cerevisiae (strain ATCC 204508 / S288c) GN=ENO1 PE=1 SV=3	46.8	6.2	284.5	4	15.8
															MSMS	ENO2_YEAST	ENO2	Enolase 2 - Saccharomyces cerevisiae (Baker's yeast)	46.9	5.6	174.1	3	10.8
1659	0.0390789	1.37304	18.8775	E	1.48772	1.99559	1.37873	1.68226	1.24489	2.27975	2.21439	2.34082	2.42924	1.43069	MSMS	TPIS_YEAST	TPI1	Triosephosphate isomerase OS=Saccharomyces cerevisiae (strain ATCC 204508 / S288c) GN=TPI1 PE=1 SV=2	26.8	5.7	870.4	5	30.6
1665	0.0037783	1.43861	18.9073	E	1.53607	1.9485	1.14342	1.70626	1.78665	2.30631	2.44319	2.1875	2.38557	2.36025	MSMS	TPIS_YEAST	TPI1	Triosephosphate isomerase OS=Saccharomyces cerevisiae (strain ATCC 204508 / S288c) GN=TPI1 PE=1 SV=2	26.8	5.7	666.9	4	24.2
1674	0.040584	1.29565	17.3841	E	1.4249	1.18896	0.930308	1.04703	1.15303	1.5873	1.51539	1.17391	1.31789	1.84805	MSMS	PGK_YEAST	PGK1	Phosphoglycerate kinase OS=Saccharomyces cerevisiae (strain ATCC 204508 / S288c) GN=PGK1 PE=1 SV=2	44.7	7.8	107.6	3	11.1
															PMF	ASSY_YEAST	ARG1	Argininosuccinate synthase OS=Saccharomyces cerevisiae GN=ARG1 PE=1 SV=2	46.9	5.4	107	16	46.2
															PMF	KPYK1_YEAST	PYK1	Pyruvate kinase 1 OS=Saccharomyces cerevisiae GN=PYK1 PE=1 SV=2	54.5	8.6	85.8	16	27.2
1694	0.0353349	1.39901	21.1189	E	1.49899	1.16434	0.908592	1.39427	1.3752	1.73688	1.54711	1.3066	2.24456	2.0365	MSMS	RL9A_YEAST	RPL9A	60S ribosomal protein L9-A OS=Saccharomyces cerevisiae (strain ATCC 204508 / S288c) GN=RPL9A PE=1 SV=2	21.6	10.2	276.3	3	15.7
															PMF	RL9B_YEAST	RPL9B	60S ribosomal protein L9-B OS=Saccharomyces cerevisiae (strain ATCC 204508 / S288c) GN=RPL9B PE=1 SV=1	21.6	10.1	148	17	78
1698	0.0284391	1.55565	24.635	E	1.10671	0.839183	1.20057	1.23656	1.44502	1.96469	1.04896	2.05777	1.81944	2.17556	MSMS	ENO1_YEAST	ENO1	Enolase 1 OS=Saccharomyces cerevisiae (strain ATCC 204508 / S288c) GN=ENO1 PE=1 SV=3	46.8	6.2	250.8	5	15.3
															PMF	ENO2_YEAST	ENO2	Enolase 2 - Saccharomyces cerevisiae (Baker's yeast)	46.9	5.6	74.8	11	33.9
1705	0.0139895	1.67235	32.2301	E	1.14489	1.14172	1.10231	1.2923	1.46932	1.40195	1.52444	1.86287	2.58673	2.90989	MSMS	ENO1_YEAST	ENO1	Enolase 1 OS=Saccharomyces cerevisiae (strain ATCC 204508 / S288c) GN=ENO1 PE=1 SV=3	46.8	6.2	317.3	4	9.6
															PMF	ENO2_YEAST	ENO2	Enolase 2 - Saccharomyces cerevisiae (Baker's yeast)	46.9	5.6	70.2	10	31.6
1712	0.0160023	1.23367	13.1991	E	1.59199	1.4731	1.42193	1.46312	1.93068	2.17912	1.68293	1.88608	1.95649	2.01768	MSMS	ATPB_YEAST	ATP2	ATP synthase subunit beta, mitochondrial OS=Saccharomyces cerevisiae (strain ATCC 204508 / S288c) GN=ATP2 PE=1 SV=2	54.8	5.4	176.2	2	5.7
1792	0.00364587	1.4009	13.2292	E	1.36105	1.58684	1.11161	1.45625	1.40977	1.766	1.81892	1.68547	2.24516	2.18643	MSMS	ENO1_YEAST	ENO1	Enolase 1 OS=Saccharomyces cerevisiae (strain ATCC 204508 / S288c) GN=ENO1 PE=1 SV=3	46.8	6.2	303.3	5	14.2
															PMF	ENO2_YEAST	ENO2	Enolase 2 - Saccharomyces cerevisiae (Baker's yeast)	46.9	5.6	82.7	10	34.1
1824	0.00234253	1.45842	15.9695	E	1.02803	1.34967	1.08157	1.01063	0.887054	1.26935	1.56996	1.58393	1.74141	1.64804	MSMS	ENO1_YEAST	ENO1	Enolase 1 OS=Saccharomyces cerevisiae (strain ATCC 204508 / S288c) GN=ENO1 PE=1 SV=3	46.8	6.2	146.4	4	10.3
															MSMS	VATA_YEAST	VMA1	V-type proton ATPase catalytic subunit A OS=Saccharomyces cerevisiae (strain ATCC 204508 / S288c) GN=VMA1 PE=1 SV=3	118.6	5.8	76.6	1	1.2
1835	0.00864706	1.27438	14.5446	E	1.10531	0.783414	0.812088	0.92151	0.838917	1.24993	1.11644	1.00808	1.11477	1.19611	MSMS	G3P1_YEAST	TDH1	Glyceraldehyde-3-phosphate dehydrogenase 1 OS=Saccharomyces cerevisiae GN=TDH1 PE=1 SV=3	35.7	9	208.8	3	8.4
															MSMS	G3P3_YEAST	TDH3	Glyceraldehyde-3-phosphate dehydrogenase 3 OS=Saccharomyces cerevisiae GN=TDH3 PE=1 SV=3	35.7	6.5	108.3	2	9.3
1843	0.00742705	1.42673	17.0117	E	1.07052	1.34907	0.960916	1.13411	1.17182	1.2214	1.8116	1.45407	1.7529	1.87302	MSMS	PGK_YEAST	PGK1	Phosphoglycerate kinase OS=Saccharomyces cerevisiae (strain ATCC 204508 / S288c) GN=PGK1 PE=1 SV=2	44.7	7.8	362.8	4	16.3
1858	0.0294071	1.28537	16.1237	E	0.92412	1.02649	0.996336	0.659018	0.88915	1.13149	1.30297	1.21514	0.934544	1.19375	MSMS	VATA_YEAST	VMA1	V-type proton ATPase catalytic subunit A OS=Saccharomyces cerevisiae (strain ATCC 204508 / S288c) GN=VMA1 PE=1 SV=3	118.6	5.8	274.8	4	5.2
1869	0.0234769	1.48256	29.0249	E	0.994337	1.2602	1.17894	1.43132	1.01527	1.31709	1.63307	2.62202	1.56322	1.58214	MSMS	KPYK1_YEAST	PYK1	Pyruvate kinase 1 OS=Saccharomyces cerevisiae GN=PYK1 PE=1 SV=2	54.5	8.6	67.8	2	5
1884	0.0257131	1.49206	23.047	E	1.18606	1.43453	0.883473	1.33903	1.53547	1.5736	1.93697	1.35603	2.2792	2.37142	MSMS	RS20_YEAST	RPS20	40S ribosomal protein S20 OS=Saccharomyces cerevisiae (strain ATCC 204508 / S288c) GN=RPS20 PE=1 SV=3	13.9	10	309.1	4	23.1
1899	0.0370958	1.59983	33.9833	E	1.32152	1.71609	1.69523	1.12283	1.8561	1.56327	2.1684	2.92157	1.99995	3.68434	MSMS	ADH1_YEAST	ADH1	Alcohol dehydrogenase 1 OS=Saccharomyces cerevisiae GN=ADH1 PE=1 SV=5	36.8	6.2	309.4	4	14.4
1907	0.0499287	1.34552	21.7248	E	1.39326	1.66634	1.10838	1.2108	1.81608	1.66346	1.85964	1.60139	1.90304	2.65333	MSMS	G3P3_YEAST	TDH3	Glyceraldehyde-3-phosphate dehydrogenase 3 OS=Saccharomyces cerevisiae GN=TDH3 PE=1 SV=3	35.7	6.5	243.4	4	12
1933	0.0213805	1.48232	23.4657	E	1.44462	1.84896	1.172	1.17079	1.55848	1.67513	2.6359	1.96246	1.6945	2.69708	MSMS	ADH1_YEAST	ADH1	Alcohol dehydrogenase 1 OS=Saccharomyces cerevisiae GN=ADH1 PE=1 SV=5	36.8	6.2	294.4	4	12.6
1959	0.0285768	1.30219	20.237	E	1.06588	0.931741	1.09442	0.740814	0.693334	1.12538	1.05777	1.39171	1.1447	1.17441	MSMS	KPYK1_YEAST	PYK1	Pyruvate kinase 1 OS=Saccharomyces cerevisiae GN=PYK1 PE=1 SV=2	54.5	8.6	88.4	2	5
1982	0.0204311	1.6053	31.4608	E	0.763948	1.4265	0.818739	1.59111	1.19101	1.43321	2.17225	1.56371	1.81712	2.31047	MSMS	HXKA_YEAST	HXK1	Hexokinase-1 OS=Saccharomyces cerevisiae GN=HXK1 PE=1 SV=2	53.7	5.2	297.8	5	10.1
2050	0.0448984	1.21031	12.9112	E	1.61191	1.7129	1.38491	1.93262	1.79017	1.89944	1.75675	1.90504	2.31256	2.33212	MSMS	ENO2_YEAST	ENO2	Enolase 2 - Saccharomyces cerevisiae (Baker's yeast)	46.9	5.6	326.3	3	9.8
															MSMS	ENO1_YEAST	ENO1	Enolase 1 OS=Saccharomyces cerevisiae (strain ATCC 204508 / S288c) GN=ENO1 PE=1 SV=3	46.8	6.2	237	3	10.8
2051	0.0096537	1.37039	15.1303	E	1.49302	1.64373	1.21596	1.78124	1.58694	1.74937	2.08476	1.90561	2.57049	2.27037	MSMS	ENO1_YEAST	ENO1	Enolase 1 OS=Saccharomyces cerevisiae (strain ATCC 204508 / S288c) GN=ENO1 PE=1 SV=3	46.8	6.2	511.5	5	18.5
															PMF	ENO2_YEAST	ENO2	Enolase 2 - Saccharomyces cerevisiae (Baker's yeast)	46.9	5.6	68.3	12	36.6
2054	0.0421387	1.2889	17.7512	E	1.53706	1.72797	1.25208	1.70095	1.84855	1.68502	1.91136	1.87016	2.36609	2.56443	MSMS	ENO2_YEAST	ENO2	Enolase 2 - Saccharomyces cerevisiae (Baker's yeast)	46.9	5.6	204.5	3	8
															MSMS	PSB2_YEAST	PRE1	Proteasome component C11 OS=Saccharomyces cerevisiae GN=PRE1 PE=1 SV=2	22.5	5.8	155.1	2	14.6
															PMF	ENO1_YEAST	ENO1	Enolase 1 OS=Saccharomyces cerevisiae (strain ATCC 204508 / S288c) GN=ENO1 PE=1 SV=3	46.8	6.2	79.9	11	33.6
2055	0.0179535	1.34312	15.9764	E	1.55409	1.83603	1.22981	1.71951	1.40895	2.09763	2.59086	1.79011	2.1515	1.77688	MSMS	ENO1_YEAST	ENO1	Enolase 1 OS=Saccharomyces cerevisiae (strain ATCC 204508 / S288c) GN=ENO1 PE=1 SV=3	46.8	6.2	92.3	1	4.1
2069	0.000168801	1.85031	19.4074	E	1.21286	1.21356	1.46491	1.37525	1.39871	2.20584	1.98619	3.22318	2.30834	2.60935	MSMS	G3P1_YEAST	TDH1	Glyceraldehyde-3-phosphate dehydrogenase 1 OS=Saccharomyces cerevisiae GN=TDH1 PE=1 SV=3	35.7	9	272.8	4	22.9
															MSMS	ADH1_YEAST	ADH1	Alcohol dehydrogenase 1 OS=Saccharomyces cerevisiae GN=ADH1 PE=1 SV=5	36.8	6.2	87.6	1	4.3
2072	0.000573866	1.6025	14.4215	F	1.89361	1.64214	1.37449	2.02968	1.80462	1.22564	1.18921	1.05305	1.07517	0.913757	MSMS	PDC1_YEAST	PDC1	Pyruvate decarboxylase isozyme 1 OS=Saccharomyces cerevisiae (strain ATCC 204508 / S288c) GN=PDC1 PE=1 SV=7	61.5	5.8	307.8	4	8.3
2076	0.006655	1.29447	13.4657	E	2.01293	2.3352	1.58533	1.96495	1.98076	2.64541	2.3489	2.34128	2.84915	2.60361	MSMS	PGK_YEAST	PGK1	Phosphoglycerate kinase OS=Saccharomyces cerevisiae (strain ATCC 204508 / S288c) GN=PGK1 PE=1 SV=2	44.7	7.8	425.3	5	18.8
2077	0.0042706	1.67761	21.0528	F	2.16692	2.47566	2.27548	2.43921	1.47188	1.7271	1.29494	1.29316	1.13147	1.00844	MSMS	HIS1_YEAST	HIS1	ATP phosphoribosyltransferase - Saccharomyces cerevisiae (Baker's yeast)	32.2	5.8	341.3	5	22.6
															MSMS	ENO2_YEAST	ENO2	Enolase 2 - Saccharomyces cerevisiae (Baker's yeast)	46.9	5.6	69.3	1	4.1
2081	0.00245479	1.68896	19.0014	E	1.07703	0.730485	1.0835	1.27807	1.13412	1.85289	1.35547	2.15677	1.89445	1.6973	MSMS	ENO1_YEAST	ENO1	Enolase 1 OS=Saccharomyces cerevisiae (strain ATCC 204508 / S288c) GN=ENO1 PE=1 SV=3	46.8	6.2	301.4	3	11
															MSMS	ADH1_YEAST	ADH1	Alcohol dehydrogenase 1 OS=Saccharomyces cerevisiae GN=ADH1 PE=1 SV=5	36.8	6.2	120.6	2	7.8
															PMF	ENO2_YEAST	ENO2	Enolase 2 - Saccharomyces cerevisiae (Baker's yeast)	46.9	5.6	58.8	9	31.4
2082	0.0018403	1.34752	11.2419	E	1.62965	1.29542	1.55014	1.66586	1.76636	2.25128	1.84722	2.3199	2.14054	2.09647	MSMS	ADH1_YEAST	ADH1	Alcohol dehydrogenase 1 OS=Saccharomyces cerevisiae GN=ADH1 PE=1 SV=5	36.8	6.2	303.2	3	15.8
															MSMS	ENO1_YEAST	ENO1	Enolase 1 OS=Saccharomyces cerevisiae (strain ATCC 204508 / S288c) GN=ENO1 PE=1 SV=3	46.8	6.2	234	2	7.6
															PMF	ENO2_YEAST	ENO2	Enolase 2 - Saccharomyces cerevisiae (Baker's yeast)	46.9	5.6	75.3	11	31.6
2083	0.0210496	1.47986	24.2767	E	1.3692	0.883637	1.11481	1.1469	1.23325	1.38012	1.23232	1.65416	2.06096	2.17835	MSMS	ADH1_YEAST	ADH1	Alcohol dehydrogenase 1 OS=Saccharomyces cerevisiae GN=ADH1 PE=1 SV=5	36.8	6.2	228.6	2	10.1
															MSMS	PMG1_YEAST	GPM1	Phosphoglycerate mutase 1 - Saccharomyces cerevisiae (Baker's yeast)	27.6	9.3	176.8	2	15
2086	0.0107245	1.41792	20.9192	F	1.92778	1.89915	1.91558	1.46787	1.46586	1.66	1.24214	1.09382	1.02998	1.09305	MSMS	MET17_YEAST	MET17	Protein MET17 OS=Saccharomyces cerevisiae (strain ATCC 204508 / S288c) GN=MET17 PE=1 SV=3	48.6	6	597.6	5	18.9
2090	0.00772666	1.42002	19.4658	E	1.14438	1.07443	1.15916	0.992109	1.26482	1.71326	1.21323	1.57125	1.45301	2.05092	MSMS	HSP76_YEAST	SSB2	Heat shock protein SSB2 OS=Saccharomyces cerevisiae (strain ATCC 204508 / S288c) GN=SSB2 PE=1 SV=2	66.6	5.2	501.2	5	14.4
															MSMS	HSP72_YEAST	SSA2	Heat shock protein SSA2 OS=Saccharomyces cerevisiae (strain ATCC 204508 / S288c) GN=SSA2 PE=1 SV=3	69.4	4.8	115.8	1	4.9
2097	0.0123826	1.55214	30.4787	F	1.9806	2.24038	2.08062	2.12133	1.85832	1.89481	1.39722	1.1897	0.775285	1.36692	MSMS	ENO2_YEAST	ENO2	Enolase 2 - Saccharomyces cerevisiae (Baker's yeast)	46.9	5.6	427.4	5	18.5
2100	0.0219783	1.52335	25.0584	E	0.874909	0.972036	1.11794	1.05748	1.50781	1.14201	1.62254	1.76053	1.58325	2.31605	MSMS	HXKA_YEAST	HXK1	Hexokinase-1 OS=Saccharomyces cerevisiae GN=HXK1 PE=1 SV=2	53.7	5.2	100	2	8
				F=Free-living, E=Encapsulated											Peptide Mass Fingerprinting (PMF) data only used when it adds information
					Gel data = Normalised spot volumes
